# Supplementary material for: Breaking down barriers on PV trade will facilitate global carbon mitigation
Source: Nat Commun. 2021 Nov 24;12:6820. doi: 10.1038/s41467-021-26547-7 (PMC8613243; doi:10.1038/s41467-021-26547-7)
Supplement: Supplementary file 4 — Source data [file 41467_2021_26547_MOESM4_ESM.xlsx]

## Sheet: Catalog
Source data cataloge
Data sheet 1	TFM of traded cell and module capacity in 2017
Data sheet 2	TFM of the global PV product trade total value in 2017
Data sheet 3	TFM of the global PV silicon trade in 2017
Data sheet 4	TFM of the global PV silicon wafer trade in 2017
Data sheet 5	TFM of the global PV solar cell and module trade in 2017
Data sheet 6	Carbon embodied in the global PV product trade in 2017
Data sheet 7	Carbon embodied in the global silicon trade in 2017
Data sheet 8	Carbon embodied in the global silicon wafer trade in 2017
Data sheet 9	Carbon embodied in the global solar cell and module trade in 2017
Data sheet 10	BEETc of the global PV products trade in 2017
Data sheet 11	PV power generation potential of traded solar cell and module in 2017
Data sheet 12	Carbon emission reduction potential of traded solar cell and module in 2017
Data sheet 13	Global power generation and carbon emission reduction potential of PV application during 2020-2060
Data sheet 14	Scenario settings in GSIM model
Data sheet 15	GSIM simulation results of TBS0
Data sheet 16	GSIM simulation results of TBS1
Data sheet 17	GSIM simulation results of TBS2
Data sheet 18	Changes in PV product exports volume and import volume under TBS0, TBS1 and TBS2 in contrast to BAU scenario (%)
Data sheet 19	Impacts of trade barriers on global PV trade, production, application and its emission reduction potential in TBS0, TBS1 and TBS2
Data sheet 20	Carbon emission coefficients of non-PV electricity in local grid (SSG)
Data sheet 21	Carbon emission coefficients of thermal power in local grid (SST)
Data sheet 22	Life cycle carbon emission coefficients of PV products
Data sheet 23	Uncertainty analysis of embodied carbon and net carbon emission reduction potential of global traded PV products
Data sheet 24	Uncertainty analysis of BEET of carbon in the global PV products trade in 2017
Data sheet 25	Results comparison between IMS and TIMES simulation
Data sheet 26	Sensitivity analysis results of GSIM model considering substitution elasticity change

## Sheet: Data sheet 1
TFM of traded cell and module capacity in 2017
Unit: kW
Country/Economy	Australia	Austria	Belgium	Brazil	Brunei	Bulgaria	Cambodia	Canada	China	Hong Kong	Croatia	Cyprus	Czechia	Denmark	Estonia	Finland	France	Germany	Greece	Hungary	India	Indonesia	Ireland	Italy	Japan	Lao PDR	Latvia	Lithuania	Luxembourg	Malaysia	Malta	Mexico	Myanmar	Netherlands	New Zealand	Norway	Taiwan	Philippines	Poland	Portugal	Korea	Romania	Russian Federation	Singapore	Slovakia	Slovenia	Spain	Sweden	Thailand
Australia	0	10.3622	118.969	11.0224	0	0.961456	762.797	585.399	13843.2	1652.54	0	0	7.18548	7.86176	0.0252392	0.227722	144.33	680.977	0.047976	1.55657	676.235	1007.86	334.47	376.428	638.269	21.5787	0.0457497	0.997523	0	425.386	0	92.6343	0.000204073	182.607	9165.96	12.4289	231.58	541.338	1.977	0.0120798	456.312	0.0635023	260.947	1758.66	0.000168415	4.93725e-05	757.837	109.11	3432.22
Austria	52.3457	0	73.796	4.66712	0	53.9425	0	72.6697	335.18	3.79714	488.457	335.042	15730.6	947.927	0.00340968	0.673016	1037.42	40992.8	174.956	22189.2	166.798	11.2526	0.892192	20424.2	1510.19	0	0.000747544	5.26947	268.567	4823.38	0.101659	15.1608	2.75692e-05	4121.15	13.2679	214.187	83.3891	4499.16	13609.3	2117.05	66.8128	1156.52	103.525	6854.17	659.315	70042.5	268.373	1570.66	603.147
Belgium	49.8414	150.879	0	9.95975	0	17.3492	0	191.803	2087.35	503.466	1.50795	0.925099	275.95	67.5719	34.241	2170.07	82091.1	77105.8	357.054	1357.61	73.394	0.623803	109.015	1743.44	200.122	0	33.5651	7.57362	19355.5	20.6109	0.386305	8.99924	7.20855e-05	36198	0.291897	15.4494	20.2205	86.9824	1544.02	16105.9	82.5445	379.395	880.499	96.5885	39.1016	61.3412	32885.7	286.001	64.5112
Brazil	0.410327	7.26833e-05	0.000405456	0	0	0	0	0.0653249	2824.78	0.000371148	0	0	0	6.03567e-05	0	0	0.000941885	0.0013748	38.3048	0	0.000663447	0	0	1.20643	2.14507	0	0	8.46993e-05	0	0.000617937	0	337.611	0	0.733765	7.74245e-05	6.95279e-05	617.094	0	0	0	5.52716e-05	0	0	6.68479e-05	0	0	208.558	3.65224	0.000290943
Brunei	0	0	0	0	0	0	0	0	0	0	0	0	0	0	0	0	0	0	0	0	0	0	0	0	0	0	0	0	0	0	0	0	0	0	0	0	0	0	0	0	0	0	0	0	0	0	0	0	0
Bulgaria	0.261392	0.315865	3.32524	0.44272	0	0	0	1.33727	319.279	67.2885	0	0	0.0520581	0.0852575	0	0.0067225	2.33827	26.7187	1114.79	0.0632121	5.96264	8.02519	0	407.265	23.3891	0	1.24191	0.0394278	13.2055	1.02171	0	1.29422	0	0.394297	0.0393819	0.00131551	31.278	10.8839	0.0799337	0	10.9992	45.0749	182.774	12.7376	0	0	1.65459	0.0250655	11.9903
Cambodia	0	0	0	0	0	0	0	0	0	0	0	0	0	0	0	0	0	0	0	0	0	0	0	0	0	0	0	0	0	0	0	0	0	0	0	0	0	0	0	0	0	0	0	0	0	0	0	0	0
Canada	771.923	1759.63	81.3235	1.10683	0	0	0	0	4894.78	9892.77	0	0	14.4069	48.7398	0	1463.56	1165.23	24229.7	34.9421	0.99826	104.145	545.852	86.9451	1784.2	3616.8	0	1.20032	105.837	0	3054.28	0	46.4658	0	4156.52	71.6335	21.7506	3045.34	8676.19	22.9781	17.6852	15014.9	20.9695	146.352	3181.11	0	0	16.5663	1826.24	0.838418
China	1.87834e+06	58801.8	83812	1.27975e+06	6.54448	201.924	18407.6	250596	0	155239	2827.71	826.466	3908.23	2384.03	3158.09	5377.52	110666	354817	1215.07	394.779	8.8711e+06	67033.4	1498.58	152084	3.35752e+06	7258.14	7.87427	13025.6	13559.8	231130	285.843	1.61265e+06	77301.5	732309	18990	4336.61	17922.7	177669	4803.75	236.045	762600	1244.81	162863	63550.3	17.0206	108551	29536.4	14531.6	208816
Hong Kong	0	0	0	0	0	0	0	0	1278.75	0	0	0	0	0	0	0	0	0	0	0	0	0	0	0	0	0	0	0	0	0	0	0	0	0	0	0	0	0	0	0	0	0	0	0	0	0	0	0	0
Croatia	224.397	3570.71	0	0	0	0.747271	0	0	4.15858	0.000130974	0	0	0.294887	1185.28	40.1516	0	25875.6	31154.8	632.117	6281.7	2.13123	0.00213538	0	12887.3	7.28638	0	0.311642	0	6.15912	0	0	0	0	9819.19	11.7184	1326.62	0	0	6.14572	0.660145	0	7.25154	1.61853	0	558.312	1308.31	54.9898	0.47249	0.526106
Cyprus	0	0	0	0	0	0	0	0	0	0	0	0	0	0	0	0	6.4002	0	180.691	0	0	0	0	0	0	0	0	0	0	0	0	0	0	0	0	0	0	0	0	0	0	0	0	0	0	0	0	0	0
Czechia	274.082	10468.9	4909.33	8.08545	0	438.502	0	15.2257	307.633	73.3459	100.385	727.541	0	4125.33	18.6518	163.586	110945	123201	14.5309	21288.8	26.2229	0.0791906	1715.07	20682.5	41.2929	0	198.17	80.1838	9418.83	226.007	674.184	109.521	5.47394e-06	23840.8	0.822061	89.3602	905.691	52.2472	10970.3	222.997	53.7449	522.857	599.446	306.239	17263.2	209.764	2412.79	880.879	1.44988
Denmark	367.095	3444.34	746.863	25.4774	0	58.9692	0	146.494	7723.81	1595.76	5.35067	1.03015	2130.26	0	0.799945	2613.04	372.831	23283.5	26.7379	2.53981	156.584	25.7867	10.3364	1337.27	704.26	0	39.8567	1.09718	0	212.979	1.28768	51.4264	2.92183e-05	4847.66	71.76	1434.01	57.8914	262.672	1432.42	226.502	377.826	102.341	7.74919	671.023	49.1218	1.6435	1061.24	7419.97	132.275
Estonia	9.94937e-06	0.000163946	2.43663e-05	7.14879e-06	0	0	0	0.00392577	0.0406948	2.23045e-05	0	0	0	3.6272e-06	0	8648.65	0.000143501	8.262e-05	0	0	3.98705e-05	0	0	2.72108	0.00154371	0	62.2121	0.0914984	0	3.71356e-05	0	0.000923989	0	5.42628e-05	4.6529e-06	1.77904	5.10263e-06	0	0	0	3.32161e-06	0	374.194	4.01729e-06	0	0	0	1.68077	1.74845e-05
Finland	30.1076	343.928	59.7006	25.0976	0	0.081502	0	1060.09	1479.55	57.8422	62.2595	0	0.454772	45.047	906.715	0	478.005	2831.39	3.41067	2.43836	43.8284	0.0998201	9.56016	206.894	281.919	0	125.662	391.597	0	6.24329	0	32.1445	0.000404271	178.103	0.0648893	167.354	360.075	30.6868	71.8411	39.1695	49.5991	124.996	2778	59.3189	2.44354	9.78076e-05	64.1574	147.327	29.9105
France	6752.03	2908.66	33796.3	1717.86	0.372751	148.241	0	16033.3	134321	3309.04	11909.3	159.036	711.897	793.604	67.2255	8296.18	0	91659.1	2403.51	1484.66	21665.3	1339.08	1577.21	85485.2	14603.4	0	41.1951	37212.6	1960.42	67.8281	1137.99	1594.16	0.00609542	84177.1	6.92997	24.2031	4788.39	543.697	8316.07	1316.4	13823.4	4152.11	13113	143005	231.337	81.3763	12754	31252.3	86.2986
Germany	11693.8	165702	112534	5243.79	0	10154.6	4.33068	10736.9	315814	35426	2884.88	5836.05	38797.8	65452.8	8920.12	26519.4	262692	0	12725.7	156810	19447.2	2714.65	32764.3	248455	59594.8	10.9487	1921.77	11629	19395.7	17018.2	10127.1	9042.8	23.9853	619198	653.34	10163.3	5647.52	12288.3	291907	20476.7	21124.5	68995.5	24872.9	17614.6	22494.3	8369.36	68863	63411.1	58136.5
Greece	6.77552e-05	0.000872812	0.000165934	4.86833e-05	0	1396.29	0	0.0267345	2.42309	0.000151894	0	917.936	0	2.47012e-05	0	0	9.29128	152.754	0	0	0.000271518	0	0	14.4865	4.45074	0	0	3.46635e-05	0	0.000252893	541.817	0.00629237	0	0.393452	3.16863e-05	2.84546e-05	3.47489e-05	0	0	0	2.26201e-05	0	0	2.73578e-05	0	23.6629	13.0192	0	0.00011907
Hungary	1515.97	593.687	39.8629	0.809408	0	162.579	0	6.97961	1329.13	122.569	2.04335	0.0677728	20.7013	0.156475	57.8883	0.0126296	275.231	19202.4	2.56599	0	89.4828	0.131346	13.9782	138.36	58.3067	0	0.992548	0.0734845	0	252.125	0.0406637	324.049	1.25409e-06	2391.37	0.0733203	0.00394094	4.78537	19.8245	1082.56	0.471095	46.1417	1582.33	104.421	35.6773	23077.7	10.8098	290.162	102.718	35.1607
India	124.465	1.61249	32373.8	123.133	0	0.17899	0	1730.64	4990.98	214.695	7569.89	0	120.841	42012.1	452.444	392.237	738.396	30518.2	1628.59	0.209638	0	0.272807	814.308	10526.3	6120.17	0	0.0168049	815.013	0	37.793	0	114.911	1055.56	341.396	0.69492	0.562727	190.043	94.6792	422.511	1055.59	276.389	0.00819075	1.68234	41.202	30.1593	965.085	3408.13	60.5212	5.2816
Indonesia	663.477	1.28508	1.92107	5.23303	0	1.09808	0	23213.7	1201.69	43.4271	0	0	0.780622	0.0887714	1.10158	402.383	12.5341	7457	0.00175316	0.230632	198.453	0	0.316328	2.12882	792.203	0	0.212248	0.134172	0	2.64038	0	279.8	0.00890688	808.687	213.979	1.33096	16.4489	8.01321	0.670169	279.877	68.9623	0.00242602	23.7657	70.9356	0.00735056	0.00215489	1.37119	139.719	1.58371
Ireland	215.222	22.4366	48.1357	4.27874	0	4077.48	0	241.45	4746.69	161.549	0	0	38.047	7.10348	3.9372	67.9759	42.9922	2367.39	12.1021	14.0027	66.9059	0.180182	0	397.674	291.503	0	0.00586786	88.6048	0	23.2736	0	65.3769	7.89778e-05	570.415	0.137689	14.1936	120.934	26.1093	83.4866	3.05445	384.275	32.4423	69.9238	32.958	5.92341	0.74552	1259.75	75.9113	19.5999
Italy	463.315	5189.18	7242.46	3149.29	0	1755.07	0	2831.26	26037.5	1293.69	1312.64	1318.19	2192.15	539.927	47.8798	347.005	23047.9	39615.2	802.526	4572.45	7464.29	216.401	1135.74	0	2021.86	5.73358	70.3707	133.317	41.477	44.9584	5136.89	842.926	4.06367e-05	6112.54	13.9167	450.433	876.77	303.864	7322.01	1709.42	1937.71	6748.86	7642.48	444.857	4932.57	1589.82	6185.76	8841.61	775.401
Japan	469.483	474.26	5739.81	780.309	0	62.1115	0	321.557	1.28646e+06	109528	0	0	528.568	137.009	0.00343736	10.952	4294.62	22710.4	3.17977	102.903	6709.74	73669.7	0.000987068	104.2	0	0	2.71283	61.685	0	111970	0	1653.31	2.7793e-05	659.144	61.8264	760.99	219116	36071.7	130.125	8.09457	39255.6	4.20866	199.652	60336.4	11.7764	6.72411e-06	58.3691	40.811	199978
Lao PDR	0	0	0	0	0	0	0	0	0	0	0	0	0	0	0	0	0	0	0	0	0	0	0	0	0	0	0	0	0	0	0	0	0	0	0	0	0	0	0	0	0	0	0	0	0	0	0	0	0
Latvia	0.450415	0.0149811	0.170599	0.0226502	0	0.00196191	0	0.00520833	15.3474	3.4598	0	0	0.551637	0.00432546	7.36013	0.00034569	0.118675	1.39416	0.000100444	0.00325054	10.7008	0.00370483	0	0.00328848	2.06847	0	0	0.618678	0	0.0519379	0	0.0515933	0	0.0193973	0.0019498	0	0.125249	0.559679	0.00411041	0	0.565554	0.000132946	1267.34	0.654941	0	0	0.00161605	0.00128894	0.0518862
Lithuania	7.67017	175.163	257.069	11.0541	0	0.978956	0	895.732	8267.64	1654.97	158.741	0	6.51361	250.575	17.6625	20.0922	60.4347	16833.7	0.0480625	1.56195	112.072	1.80363	0.144106	1376.23	829.881	0	13.0918	0	0	25.0642	0	2903.62	0.000336438	832.925	0.972657	1119.52	60.4917	267.74	85.5432	5.96359	630.144	0.0636184	1088.84	314.735	333.646	8.13963e-05	736.929	3149.13	24.9262
Luxembourg	0.020011	9154.63	78996.7	0.00304662	0	0.000637334	0	13.6921	2.18358	0.0106082	0	1.68754	37.8448	15.2761	0.373399	40.6789	25773.8	41215.7	0.015363	324.164	21.8346	4.37863	0.000186073	115.591	0.163907	0	0.000124475	0.000118515	0	0.00154156	0	4.5694	5.23929e-06	59811.4	0.000370773	106.882	0.00917562	0.00226344	5.30699	929.061	0.00237981	30.9519	13.1077	0.00828937	4.32382e-06	1.26757e-06	3.08108	137.367	0.000869684
Malaysia	26723.3	2.30177	49.6991	15.441	0	0.461993	0	8155.65	7481.03	510.939	0	0	0.50629	4.44158	0.190466	0.52146	11277.4	152807	0.0142355	0.490753	21838.3	2848.07	0.054694	31.4644	373495	0	0.0485819	5.66243	0	0	0	1638.65	0.00154003	48476	28.0614	4.63778	3272	1517.67	0.686021	0.0911596	204.805	0.0188601	4.98362	7077.18	0.00127093	0.000372587	0.461242	0.574587	3872.55
Malta	0	2.28667e-05	0	0	0	0	0	0	0	0	0	0	0	0	0	0	1.24519e-05	0	0	0	0	0	0	0.379528	0.000214582	0	0	0	0	0	0	0	0	0	0	0	0	0	0	0	0	0	0	0	0	0	0	0	0
Mexico	0.205915	0.0219846	0.290006	0.0763127	0	0.0070433	0	119.535	17.2192	4.03094	0	0	0.00639614	0.0194619	0.00493362	0.0126398	26735.8	1.51511	0.000116664	0.00455427	0.389234	0.00796348	0.00141673	0.029783	2.1003	0	0.0010434	0.0228857	0	57.2508	0	0	3.9891e-05	0.408835	0.02311	0.0225243	1.64102	6.38445	0.00745432	0.00236129	0.662568	0.000154886	0.113268	0.810083	3.29208e-05	9.65106e-06	6.86603	0.0116487	0.132612
Myanmar	0	0	0	0	0	0	0	0	0	0	0	0	0	0	0	0	0	0	0	0	0	0	0	0	0	0	0	0	0	0	0	0	0	0	0	0	0	0	0	0	0	0	0	0	0	0	0	0	0
Netherlands	300.311	83245	320517	318.055	0	1781.12	0	2859.48	31582	4831.24	5551.16	13166.4	35074.5	14016.6	9112.62	13080.3	826233	2.14439e+06	6140.93	80829.1	677.509	1434.78	4541.07	242183	9959.07	0	338.488	3074.96	114990	199.817	6924.1	174.343	0.00107769	0	19.0446	2646.82	7165.17	905.299	40025.3	43909.2	2113.46	5537.42	3045.52	2232.59	7029.85	0.000260732	101760	61039.8	5782.3
New Zealand	1038.69	0	0	0	0	0	0	0	0	0	0	0	0	0	0	0	0	0	0	0	0	10.5364	0	0	0	0.596761	0	0	0	0	0	0	0	0	0	0	0	0	0	0	0	0	0	0	0	0	240.219	0	17.4301
Norway	0.000261929	4.14316	0.000641472	0.000188201	0	0	0	0.103351	0.00081813	0.000587193	0	0	10.4652	114.786	84.5956	8.78766	0.0016508	127.728	93.3577	0	334.411	0	0	6.80501	49.395	0	10.8423	13.0917	0	0.000977639	0	0.0243251	0	21.4011	0.000122493	0	0.000134333	0	153.432	0	2.48865	0	2.61256	0.00010576	0	0	9.48529	368.996	0.000460302
Taiwan	27628.6	97160.9	10241.9	1697.85	0	48.8578	0	35179.1	2.50686e+06	83308	8057.84	0	175293	166.425	1424.9	416.308	82948	422432	194.834	2156.36	261053	29678.7	0.476693	81385.3	373946	0	2.38114	10499.8	20663.3	22313.8	767.48	19263.3	0.0134223	267188	245.624	2.08194	0	69052.1	32899.2	23298.9	109837	3915.44	822.932	193287	0.011077	10260.4	4160.48	46.9519	121503
Philippines	1548.49	50.885	3049.82	63.0155	0	5.53503	0	3674.68	47285.2	9474.18	0	0	7.4434	11.973	0.167328	6.12698	6763.91	4150.52	0.275105	8.92927	540.515	10.2712	154.643	2194.89	928301	0	0.266663	5.51671	0	330.522	0	105698	0.00135294	374.995	5.58088	0.345123	521.656	0	58.8491	0.0800851	2173.18	0.364138	119.661	2131	0.00111654	0.000327323	3080.83	29.9077	2588.76
Poland	20.75	386.633	1590.06	46.2771	0	477.733	0	22.597	1382.09	117.403	27.3192	14679.4	1475.22	143.343	2097.62	1132.3	2603.49	28319.1	641.769	2490.91	337.899	0.125808	3.58186	4094.82	94.1527	0	40.4938	43.4909	287.072	9.09417	0.166043	5.97477	1.73383e-06	12482.8	0.290748	380.981	22.168	18.9756	0	210.201	39.1389	134.327	640.889	36.2647	150.29	117.095	1058.29	3238.13	2.8421
Portugal	7.98415	652.422	16002.1	287.625	0	1.17678	0	10.4512	9373.59	2075.27	0	0	1.60569	325.474	8.06148e-06	0.207369	1726.71	8075.96	211.65	735.882	105.417	2.22221	51.3718	10.1672	714.278	0	0.0513896	1.17596	501.902	31.2207	0	52.421	6.51815e-08	10277.8	1.178	0.00762754	75.1353	335.702	2.46548	0	339.232	195.598	3.78163	392.849	5.37922e-08	1.46389	1918.67	1151.01	31.1539
Korea	127880	17.4484	56377.4	85.0538	0	2000.11	0	120114	61062.9	2920.28	0	205.081	5.67711	21.0621	409.248	12.9908	459.986	202526	8947.09	57.8465	1555.82	37.6072	1.46997	137.119	808094	0	1.05191	17.9787	0	24622.6	509.686	3713.03	0.0413901	544804	2835.49	19.209	1720.31	2145.6	1281.98	95.9427	0	0.113061	115.265	746.564	0.0341579	1749.23	13.641	11.6245	49330
Romania	0.0614812	32.3949	1.61667	0.10422	0	61.3536	0	0.278811	133.345	15.8501	0	0	11.476	0.0200496	0	0.00158354	7169.38	349.773	0.0546784	7.52751	0.80711	0.0169711	1.491	1326.98	28.6552	0	0.000392454	0.00924059	0	0.240329	0	3.68838	0	269.862	0.00923382	24.002	0.574073	3.19745	2.24856	6.78745	2.59091	0	0.0288792	3.00041	3.03622	0	0.0074028	40.5205	0.238816
Russian Federation	0.779273	4.76373	8.21399	0.0272941	0	3.70326	0	3.21647	1105.36	3.29412	0	0	7.39991	0.00706278	1.07064	0.000327311	10.8304	109.473	9.5104e-05	0.908147	4091.03	0.00378396	0.816703	21.9704	12.9767	0	8.11188e-05	89.1346	0	529.535	0	0.804735	0	6.63197	1.52084	0.00341817	2499.45	0.529923	171.771	0	337.337	0.000125877	0	0.623407	0	0	0.748566	2.00769	616.998
Singapore	117107	54.3695	491.068	68.6965	67.3677	5.85107	351.826	9300.77	56718.4	9729.02	0	0	7.75608	31.3266	0.349287	1.83796	377.572	2138.83	0.282289	9.19048	119285	4681.03	0.100301	11.9634	102393	0	0.307603	7.99492	0	18622.1	0	645.178	401.123	469098	1104.15	2.47149	39176.9	4690.96	11.7417	0.167173	2144.46	0.373664	26616.2	0	0.00233071	0.000683269	4.96758	4.34114	31732.4
Slovakia	178.944	308.693	0.61585	17.9168	0	0.0787583	0	1613.26	66.3799	9.62962	1.27413	0	662.514	0.0588726	0.0753052	0.187864	13.9277	9796.4	0.000308886	21985.3	4.41812	0.0672641	0.0216245	0.179954	714.157	0	0.0146707	214.64	0	0.511647	0	126.999	0.000608884	3.03682	0.0738526	0.119015	1.39441	1.60112	33.9162	0.036042	3.59579	33.6124	1.63651	125.542	0	0.959133	9.49009	0.446949	0.553631
Slovenia	2.69439	2553.29	28651.4	10.1176	0	253.256	0	5.05929	485.598	111.887	170943	183.82	7.31452	774.707	2443.84	1.75633	17030	1685.74	2650.56	2225.54	5.72793	0.121266	34.3541	33541	64.6984	0	0.00276992	180.257	2600.92	1.72547	295.195	4.7914	0	14896.4	8.21852	4.19357	4.39127	18.095	1570.95	0	18.2891	461.304	204.434	37.9198	21.0943	0	161.768	809.49	19.0119
Spain	629.153	1.34484	75.6219	471.648	0	40.2967	0	25.5529	91.2256	22.0183	0	2.00269	585.1	22.4919	0.000101575	4.43139	1699.21	2735.68	13.9597	1.24049	1230.9	486.572	112.252	724.019	44.8361	0	13.6365	0.0426275	0.128768	13.203	17.3295	1221.22	8.21287e-07	670.211	0.111255	475.221	5.8494	3.54042	277.763	32059.4	7.86368	4.37897	0.645242	167.914	15.7606	0.996261	0	5.73178	3.45171
Sweden	71.4818	185.177	83.9733	363.753	0	19.6374	0	60.4249	11635.2	312.571	11.745	10.3896	21.67	535.848	408.531	2122.71	4498.55	1519.99	33.475	53.1129	248.679	0.336937	23.2977	402.301	223.414	0	49.3638	2485.55	0.965763	17.855	0	927.817	2.13209e-05	2634.61	1.58893	8441.26	128.932	54.3774	1549.63	38.5132	949.836	1549.27	39.1381	122.312	5.5235	14.9304	164.075	0	1182.49
Thailand	4.77086	506.404	14.5817	20.1636	0	0.280442	0	2487.97	54310.2	293.592	0	0	0.30642	0.39057	0.117015	0.319768	11.5589	39016.6	0.00857225	0.295884	26164.1	162.116	0.0336019	617.624	120.589	0	0.0296988	0.204728	0	15061.7	0	155525	4.0286	201.134	0.249013	0.164433	7456.64	47.5784	21370.6	141.981	3894.67	0.0113572	3.05085	308.87	0.000780812	171.906	0.280578	0.350777	0
Turkey	0	0.0235247	0	0	0	274.784	0	0	652.244	0	0	0	0	0	0	0	47.2809	73.7114	2.78367	0	0	0	0	390.449	0.220757	0	0	0	0	0	0	72.3814	0	13.0075	0	0	31.8659	0	0	0	0	13.9937	0	0	0	0	0	0	2732.9
United Kingdom	1362.78	1731.41	3216.46	319.259	0	412.539	0	2892.34	81820.1	18188.7	3070.23	16.9534	732.303	498.58	6032.78	930.354	11885.7	78346.9	92.6264	1076.61	6603.19	27.5995	6473.34	14989.2	10896.7	0	41.805	83.4075	923.669	1804.47	71.3207	4069.53	5.47026	11055.3	14.6078	360.438	1975.38	3296.27	9593.58	215.017	3209.95	1164.46	3086.17	12083.1	822.892	174.407	20002.3	19109.8	843.362
USA	1482.76	113.971	55.6281	153.234	0	0	9.57244	26595.7	12709.2	5233.91	0	0	374.48	121.004	0	314.859	66618.7	33671.6	0	0	2299.88	59.7147	113.518	3696.93	48068.8	0	0	64.6034	0	326.407	0	9871.54	0	737.527	72.3814	31.8297	1302.55	514.327	30.3851	35.672	688.98	15.5741	92.2652	703.589	0	0	115.282	203.838	344.961
Vietnam	3489.22	134.301	43675.5	15981.8	0	1596.6	70.368	21981	149856	7761.07	0	0	6.36135	18.511	0.587597	589.754	717.936	272687	1262.83	7.34174	77200.8	231.852	851.093	13279.5	92227	46.4194	0.303477	16.8214	1.50795	40963.1	342.002	7553.17	36.6177	2.23513e+06	15.9968	10.9137	23437.7	1251.27	1008.26	6534.7	16335	450.295	26.6775	70129	0.00392088	8110.77	8272.04	6204.51	29587.2
ROW	238.879	118.67	222.799	44.3868	0	68.2909	0	1720.2	287035	579.143	50.9606	18.1937	124.767	7.43682	1.02623	16.9413	2202.23	3722.31	2.24079	299.917	402.239	3.99946	5.29398	282.745	1225.17	0	1.48074	6.40487	0.604101	51.4568	17.918	151.443	0.00372369	3711.06	55.7495	246.724	1208.72	849.954	171.515	0.969387	554.394	10.1919	676.729	640.158	4.36605	50.1089	283.797	18.6969	51.0131
total	2.21173e+06	450039	845161	1.31084e+06	74.2849	25582.7	19606.5	545516	5.13994e+06	466345	215037	38406.2	278933	134835	35752.4	75174.9	1.72076e+06	4.35874e+06	41659.6	326777	9.45212e+06	186255	52439.2	957882	6.19954e+06	7343.42	3021.08	80370.1	203990	494298	26850.9	1.94089e+06	78828.4	5.21261e+06	33687.4	32912.5	344105	326167	452033	151298	999117	98637.5	252098	588614	77758.8	211868	302105	226276	722398
TFM of traded cell and module capacity by region groups in 2017
Unit: kW
Region groups	Oceania	Europe	S Asia	America	East Asia	ROW	Total
Oceania	10204.6	3939.91	8768.48	14853.4	16821.9	9319.96	63908.3
Europe	25041.5	1.01577e+07	1.15046e+06	1.16014e+06	883854	791371	1.41686e+07
S Asia	151030	3.63454e+06	1.99946e+06	4.62464e+06	1.95317e+06	223732	1.25866e+07
America	2399.34	195719	46812	548896	107938	58521	960285
East Asia	2.05645e+06	4.12414e+06	1.34051e+07	8.55287e+06	9.89666e+06	1.34605e+07	5.14958e+07
ROW	294.628	13662.7	67446.8	7094.82	290602	0	379101
Total	2.24542e+06	1.81297e+07	1.66781e+07	1.49085e+07	1.31491e+07	1.45435e+07	7.96542e+07
[truncated: 6 more columns]

## Sheet: Data sheet 2
TFM of the global PV product trade total value in 2017
Unit: $
Country/Economy	Australia	Austria	Belgium	Brazil	Brunei	Bulgaria	Cambodia	Canada	China	Hong Kong	Croatia	Cyprus	Czechia	Denmark	Estonia	Finland	France	Germany	Greece	Hungary	India	Indonesia	Ireland	Italy	Japan	Lao PDR	Latvia	Lithuania	Luxembourg	Malaysia	Malta	Mexico	Myanmar	Netherlands	New Zealand	Norway	Taiwan	Philippines	Poland	Portugal	Korea	Romania	Russian Federation	Singapore	Slovakia	Slovenia	Spain	Sweden	Thailand
Australia	0	3065.66	35122.6	3255.22	0	283.837	225190	176064	4.69705e+06	487856	0	0	2121.29	2321.02	7.45103	31778.5	42680	261566	14.1633	459.524	199636	297537	102089	111135	188542	6370.38	13.5061	294.485	0	125634	0	27352.3	0.0602456	56207.7	2.82678e+06	3669.2	89331.8	159812	717797	11472.1	134729	18.7469	77047.7	519498	0.0497188	0.0145756	223726	32211.2	1.06849e+06
Austria	15482.5	0	21834.3	1439.3	0	16068.8	0	24755.6	652573	1125.57	144200	98909.8	4.64392e+06	279849	354.141	245.807	314074	1.33481e+07	51649.8	6.55134e+06	50454.9	3338.49	5439.02	6.03022e+06	798937	0	0.220687	1555.63	119976	1.78122e+06	30.0115	4676.31	0.00813886	1.21664e+06	3916.91	70887.5	349846	1.32823e+06	4.01797e+06	624988	70733	341424	30787.6	2.05871e+06	194768	2.06777e+07	79229.1	463770	178659
Belgium	15376.5	56728.5	0	18069	0	5121.77	0	188685	3.912e+06	1.00459e+06	445.17	273.104	81498.2	85214.1	10108.5	642271	2.43794e+07	2.29759e+07	105408	400789	23447.5	755.685	210931	566334	2.09329e+06	0	9908.97	2235.85	5.71504e+06	643370	114.044	9607.94	530.38	1.20897e+07	86.1726	6426.63	1.53271e+06	26002.6	456432	4.75479e+06	464575	151038	269350	625819	11543.4	18108.9	9.70842e+06	84704.6	38169.7
Brazil	121.135	0.0214573	0.119697	0	0	0	0	19.285	833920	0.109569	0	0	0	0.0178183	0	0	0.27806	65.4007	11308.2	0	0.19586	0	0	356.157	633.259	0	0	0.0250046	0	0.182425	0	99668.3	0	216.619	0.022857	0.0205258	186344	0	0	0	0.0163171	0	0	0.0197346	172.726	0	61569.7	1078.2	0.0858912
Brunei	0	0	0	0	0	0	0	0	0	0	0	0	0	0	0	0	0	0	0	0	0	0	0	0	0	0	0	0	0	0	0	0	0	0	0	0	0	0	0	0	0	0	0	0	0	0	0	0	0
Bulgaria	77.1671	93.2486	981.666	130.698	0	0	0	394.784	94359	19864.7	0	0	15.3684	25.1694	0	10.2504	696.118	9051.59	329103	18.6612	7944.63	2369.17	0	120235	11341.8	0	366.632	11.6397	3898.49	301.625	0	415.152	0	116.403	11.6262	0.38836	9241.52	3213.09	947.132	0	64654.6	13306.8	53957.8	3760.36	0	0	488.461	7.39974	3539.74
Cambodia	0	0	0	0	0	0	0	0	0	0	0	0	0	0	0	0	0	0	0	0	0	0	0	0	0	0	0	0	0	0	0	0	0	0	0	0	0	0	0	0	0	0	0	0	0	0	0	0	0
Canada	227884	520983	24008	326.755	0	0	0	0	1.52469e+06	2.92319e+06	0	0	4253.15	15789.3	0	435180	402684	7.24425e+06	10315.5	294.703	42581.4	161144	25667.6	530122	1.10801e+06	0	354.355	31244.7	0	901674	0	13717.5	0	1.23579e+06	21147.4	6421.13	920036	2.56135e+06	8818.82	5220.95	4.46121e+06	6190.53	43205.5	946863	0	0	27407.3	551416	717936
China	5.54547e+08	1.74414e+07	2.47704e+07	3.77823e+08	1932.04	59611.2	5.43424e+06	7.43694e+07	0	5.30237e+07	834786	243986	1.15644e+06	711983	932318	1.64546e+06	3.87831e+07	1.26193e+08	358709	116546	2.71872e+09	2.15098e+07	1.10964e+06	4.50037e+07	1.02081e+09	2.14272e+06	2324.61	3.91182e+06	4.00306e+06	6.45862e+08	84385.5	4.76102e+08	2.28294e+07	2.16293e+08	5.60615e+06	1.3581e+06	7.70235e+08	8.98694e+07	1.43819e+06	69870.4	8.02583e+08	367489	6.6258e+07	2.41752e+07	5024.76	3.20461e+07	8.72073e+06	4.37298e+06	4.31479e+08
Hong Kong	0	0	0	0	0	0	0	0	377509	0	0	0	0	0	0	0	0	0	0	0	0	0	0	0	0	0	0	0	0	0	0	0	0	0	0	0	0	0	0	0	0	0	0	0	0	0	0	0	0
Croatia	66245.5	1.05413e+06	0	0	0	220.606	0	0	1227.68	0.0386655	0	0	87.0555	349915	11853.4	0	7.63889e+06	9.19743e+06	186611	1.85446e+06	629.174	0.630399	0	3.80454e+06	2151.06	0	92.0018	0	1818.27	0	0	0	0	2.89878e+06	3459.47	391640	0	0	1814.32	194.886	0	2140.77	477.816	0	164823	386233	16233.9	139.487	155.315
Cyprus	0	0	0	0	0	0	0	0	0	0	0	0	0	0	0	0	1889.44	0	53342.9	0	0	0	0	0	0	0	0	0	0	0	0	0	0	0	0	0	0	0	0	0	0	0	0	0	0	0	0	0	0
Czechia	81360.4	3.1717e+06	1.89563e+06	3819.37	0	129453	0	81420.2	377256	24317.8	29635.3	214782	0	1.21798e+06	5506.3	49390.8	3.2821e+07	3.65995e+07	4289.76	6.29354e+06	7998.33	408.863	627321	6.11395e+06	7.88504e+06	0	58502.9	23671.6	2.96889e+06	2.62804e+07	199030	37004.9	1.58686	7.03891e+06	242.686	26380.6	990762	15454.7	3.2851e+06	65871.3	262468	154356	308872	97491.4	5.16944e+06	61925.7	726989	260206	431.37
Denmark	108380	1.01695e+06	220504	7544.77	0	17408.7	0	204883	2.28506e+06	471095	1579.6	304.116	628887	0	236.157	774185	111814	7.19924e+06	7893.45	749.794	46230.2	7618.97	5023.54	394916	221369	0	11766.4	323.907	0	63881.1	380.145	15315.8	0.0086257	1.43334e+06	21184.7	442817	36355.2	77545.4	422876	66867.7	111886	30212.6	2737.54	198213	14501.5	485.187	317676	2.2192e+06	39049.6
Estonia	0.00293722	0.0483995	0.00719333	0.00211044	0	0	0	1.15895	12.0138	0.00658465	0	0	0	0.00107081	0	2.55322e+06	0.0423638	0.0243908	0	0	0.0117704	0	0	803.308	0.455728	0	18366	27.0118	0	0.010963	0	0.272777	0	0.0160193	0.00137361	525.202	0.00150638	0	0	0	0.000980592	0	110468	0.00118597	0	0	0	496.19	0.00516172
Finland	8888.25	101533	17624.6	7409.22	0	24.0607	0	312956	436788	17076	18380	0	134.256	13298.6	267677	0	141115	835873	1006.89	719.845	12938.8	29.4685	2822.31	61078.5	83227.2	0	37097.4	115606	0	1843.12	0	9489.57	0.119347	52579	19.1564	49405.7	106300	9059.23	21208.7	11563.5	14642.5	36900.8	820112	17511.9	721.374	0.0288744	18940.3	43493.4	8830.06
France	2.02513e+06	2.09757e+06	1.03154e+07	524927	110.042	43763.1	0	5.51829e+06	4.87018e+07	1.2112e+06	3.51583e+06	46949.9	1.02495e+06	247327	19846	2.71726e+06	0	5.11695e+07	709556	463579	6.52463e+06	399113	6.53733e+06	3.44948e+07	2.62311e+07	0	12161.5	1.09858e+07	579753	932156	335953	517186	45.1807	5.06164e+07	9483.68	10611.5	5.19194e+07	160836	2.50363e+06	405252	9.07171e+06	1.23117e+06	4.03093e+06	6.42866e+07	68294.6	24023.6	3.76903e+06	9.36332e+06	476519
Germany	5.68729e+06	1.23932e+08	3.53283e+07	1.56967e+06	311447	3.00037e+06	1278.49	4.66453e+06	8.23412e+08	2.84154e+07	851673	1.72669e+06	1.49243e+07	2.05387e+07	2.63579e+06	8.67157e+06	1.20951e+08	0	3.76274e+06	4.63474e+07	5.84212e+06	820724	4.12869e+07	1.43587e+08	1.40968e+08	3232.23	567339	3.6165e+06	5.76814e+06	5.03505e+07	2.99104e+06	2.76369e+06	7440.06	1.87978e+08	192877	2.31732e+07	2.88921e+08	4.72652e+06	8.69197e+07	6.09568e+06	8.36718e+07	2.04113e+07	1.85168e+07	1.25203e+08	6.64207e+06	2.71927e+06	2.049e+07	1.98209e+07	1.73254e+07
Greece	0.0200024	0.257668	0.0489866	0.0143721	0	412255	0	7.89245	715.336	0.0448415	0	270990	0	0.0072922	0	0	2742.94	45095.4	0	0	0.0801566	0	0	4276.64	1313.93	0	0	0.0102332	0	0.0746582	159953	1.85761	0	116.153	0.0093543	0.00840025	0.0102584	0	0	0	0.00667783	0	0	0.00807645	0	6985.67	3843.47	0	0.0351513
Hungary	447542	175637	143163	248.262	0	50040.7	0	2560.55	481255	57927.5	615.235	20.0076	49735.2	348.859	17124.6	626.274	512769	5.97159e+06	26102.2	0	26418.4	41.2814	5214.43	178314	25619.7	0	477.087	8784.04	0	75071.3	12.0046	95703.5	13.4746	705974	21.6453	1136.6	8604.25	5859.81	320065	45806.8	19993.3	498265	32215.7	15896.3	6.81375e+06	65765.1	374395	31053.4	10408.4
India	36744.1	514.871	9.55728e+06	36350.9	0	52.8408	0	510912	2.12919e+06	98994.9	2.23475e+06	0	35674.1	1.24026e+07	133569	115795	218008	9.00946e+06	480785	61.8886	0	80.5371	240397	3.10753e+06	1.80683e+06	0	4.96108	240605	0	11550.5	0	33923.7	311641	100786	205.152	166.126	158390	27962.5	124732	311628	87142.7	2.41804	562.961	12209	8903.52	284909	1.00614e+06	17866.8	1605.74
Indonesia	196068	587286	1068.81	2180.86	0	324.171	0	6.88723e+06	5.9118e+06	12867.9	0	0	240.428	368.062	325.204	119277	85786.9	2.47676e+06	0.51756	68.0862	58700.5	0	53622.2	337909	8.45083e+06	0	62.659	39.6099	0	53870.7	0	84676.2	2.62946	238840	63170.2	392.921	4.19202e+06	2378.81	237.543	82641.6	47417.8	0.7162	9345.44	5.87061e+06	2.17001	0.636159	415.641	41500.3	467.537
Ireland	63556.7	6960.47	14260.6	1326.72	0	1.20374e+06	0	74693.7	1.408e+06	47696.5	0	0	11233.1	2102.35	1162.33	20116.3	4.59921e+06	739399	3572.75	4133.81	32145.8	70.2994	0	117761	1.90538e+06	0	1.73229	26157.6	0	12100.3	0	19507.7	0.0233155	185649	40.6479	4190.19	2.10439e+06	13073.3	24651.3	903.458	165275	9577.49	20875.5	10044	1748.69	220.09	371899	22417.2	5786.2
Italy	137712	7.72422e+06	2.54111e+06	932717	0	518162	0	1.04442e+06	1.21841e+07	657780	387581	389150	718015	1.1844e+06	14259.9	104745	3.61615e+07	3.60968e+07	236919	1.34987e+06	2.23112e+06	64691	1.09603e+06	0	2.09885e+06	1692.65	21549.9	39382.3	12244.7	3.75266e+07	1.52397e+06	258633	0.0119966	5.7352e+06	4108.43	132975	1.22944e+07	253504	2.16177e+06	504731	1.02105e+07	1.99237e+06	2.49273e+06	5.87389e+06	1.45622e+06	469386	1.82666e+06	2.61105e+06	228911
Japan	7.1047e+06	2.13139e+07	3.34756e+06	376591	0	18336.3	0	4.74647e+06	7.2384e+08	3.76887e+07	0	0	1.15587e+06	227387	1.01477	4.57358e+06	7.45201e+07	8.9947e+07	938.718	30521.8	2.00565e+06	3.41237e+07	3.10646e+07	2.00181e+07	0	0	800.872	1.06907e+06	0	1.12507e+08	7.31089e+06	786643	728.269	5.63565e+06	18252.1	1.69474e+06	1.08858e+09	1.23799e+07	343879	195913	5.49512e+08	23197.4	527633	2.01551e+08	3476.6	0.00198507	214674	91518.9	6.40431e+07
Lao PDR	0	0	0	0	0	0	0	0	0	0	0	0	0	0	0	0	0	0	0	0	0	0	0	0	0	0	0	0	0	0	0	0	0	0	0	0	0	0	0	0	0	0	0	0	0	0	0	0	0
Latvia	132.97	4.42266	50.3636	6.6867	0	0.579187	0	1.53758	4530.81	1021.39	0	0	162.852	1.27695	2172.83	0.102053	35.0348	411.579	0.0296528	0.959613	3159.04	1.09373	0	0.970812	610.646	0	0	182.644	0	15.3329	0	15.2312	0	5.72641	0.575612	0	36.9756	165.226	1.21346	0	166.961	0.0392477	589313	193.349	0	0	0.477084	0.380515	15.3177
Lithuania	2264.37	183842	75891	3263.37	0	289.004	0	264436	2.44074e+06	488573	46862.9	0	11378.5	131141	29437.5	485682	19376.8	5.69317e+06	14.1888	76087	33085.4	532.469	45.117	465573	244997	0	43074.9	0	199981	7400.66	0	857197	0.099322	309792	287.144	330500	17862.2	79041.1	195097	1760.55	186029	18.7812	720343	92915	98497.7	0.0240295	217553	1.44536e+06	7358.61
Luxembourg	5.90759	2.70259e+06	2.33218e+07	0.899413	0	0.188151	0	4042.12	644.627	3.1317	0	498.19	11172.4	4509.74	110.233	12009.1	7.60885e+06	1.21675e+07	4.53539	95698.6	6445.93	1292.64	0.0549319	34124.2	48.3879	0	0.0367471	0.0349877	0	0.455094	0	1348.96	0.00154672	1.76573e+07	0.109458	31553.3	2.70879	0.668204	2568.09	274274	0.702558	9137.49	3869.6	2.44716	0.00127646	0.000374207	1126.67	40552.9	0.256745
Malaysia	7.89206e+06	612621	667323	13903.2	0	136.388	0	2.91801e+06	1.79807e+08	824924	0	0	698908	3453.51	56.2287	7315.76	3.91882e+06	5.03725e+07	4.20256	144.878	6.4487e+06	1.59387e+06	814829	1.63845e+06	1.13156e+08	0	14.3422	1671.64	0	0	0	519547	417.771	1.49239e+07	8284.19	1369.15	5.27721e+07	3.46975e+06	900.072	281.797	3.88935e+07	5.5678	71864.5	4.96941e+07	0.3752	0.109994	3680.7	2056.57	2.2164e+07
Malta	0	0.00675061	0	0	0	0	0	0	0	0	0	0	0	0	0	0	0.00367602	0	0	0	0	0	0	112.043	0.0633481	0	0	0	0	0	0	0	0	0	0	0	0	0	0	0	0	0	0	0	0	0	0	0	0
Mexico	69.5684	155.603	107.812	50.6695	0	2.0793	0	36799.8	5957.16	1192.1	0	0	2.32963	8.08688	1.45649	26.7489	7.8942e+06	2574.78	0.0344411	1.34449	119.955	9.92405	2368.93	169.473	179029	0	0.308029	6.75622	0	18109.8	0	0	0.0117765	125.241	6.82244	6.64955	4264.95	1885.38	2970.02	1.46465	610.06	0.045725	136.51	378.268	0.00971875	0.00284915	2027.44	6.51013	39.1493
Myanmar	0	0	0	0	0	0	0	0	0	0	0	0	0	0	0	0	0	0	0	0	0	0	0	0	0	0	0	0	0	0	0	0	0	0	0	0	0	0	0	0	0	0	0	0	0	0	0	0	0
Netherlands	88686.8	2.95005e+07	9.64918e+07	96072.5	0	544877	0	849352	9.77261e+06	1.44731e+06	1.64517e+06	3.90436e+06	1.04563e+07	4.22152e+06	2.71054e+06	3.91244e+06	2.50776e+08	6.40519e+08	1.8807e+06	2.3887e+07	204563	423595	2.0394e+06	7.19041e+07	3.02618e+06	0	199412	940465	3.39717e+07	64343.7	2.05138e+06	51982.7	13.3553	0	5622.26	5.98056e+06	2.26878e+06	267478	1.19904e+07	1.2991e+07	650273	1.66279e+06	931660	723577	2.08676e+06	2212.92	3.04912e+07	1.81573e+07	1.70706e+06
New Zealand	306638	0	0	0	0	0	0	0	0	25.2579	0	0	0	0	0	0	0	0	0	0	0	3110.51	0	0	0	176.174	0	0	0	0	0	0	0	0	0	0	0	0	0	0	0	0	0	0	0	0	70916.5	0	5145.66
Norway	11.5236	2565.87	29.131	36.7457	0	0	0	317067	5.15658e+06	2.39207e+06	0	0	470487	476582	24974	2622.37	943765	5.16814e+06	27560.7	615.519	156092	9.87386	3088.08	2217.58	9.17237e+06	0	3200.81	5024.38	0	2.32873e+07	0	239.834	480.423	357206	0.036162	0	1.38647e+07	1.21024e+07	45298	1.00075	170727	0	8.94928e+06	9.20476e+07	0	0	2800.84	123385	1012.9
Taiwan	8.18577e+06	3.27554e+07	5.38288e+06	513866	0	14423.6	438.98	1.10689e+07	1.36688e+09	4.31051e+07	2.37881e+06	0	5.17948e+07	501461	420653	1.07242e+06	2.81987e+07	1.65904e+08	57518.3	636675	9.69057e+07	8.76714e+06	2.41511e+06	3.1893e+07	2.94062e+08	0	702.951	3.0997e+06	6.10013e+06	1.12688e+08	226572	5.7377e+06	10141	7.94965e+07	73302.4	1.18367e+06	0	2.80492e+07	1.33136e+07	6.87855e+06	7.88284e+07	1.15915e+06	596384	9.27377e+07	3.27011	3.02902e+06	1.57408e+06	275670	8.08313e+07
Philippines	457140	15022.4	900355	18603.3	0	1634.03	0	1.08483e+06	1.39593e+07	2.79693e+06	0	0	2197.41	3534.64	49.3979	1808.84	1.99682e+06	1.22531e+06	81.2154	2636.06	159569	3032.25	45659	647966	2.74065e+08	0	78.7232	1628.62	0	97578.5	0	3.12038e+07	0.399409	110704	1647.57	101.886	154109	0	17373.2	23.6444	641558	107.499	35326.1	629106	0.329619	0.0966312	909511	8829.25	766896
Poland	14711.9	392180	475813	14408.6	0	141035	0	547935	5.44591e+06	169600	8065.08	4.33359e+06	1.22031e+06	2.69645e+06	619253	557331	816921	1.27252e+07	189461	742482	115861	238.13	899959	1.24902e+06	3.89078e+06	0	13513	13410.4	84748.4	36803.7	49.0187	4382.69	83.5918	3.71269e+06	85.8336	258682	3.6559e+06	5661.5	0	62075.1	105595	40409.8	193325	14570.3	44367.9	34568.2	880599	965959	1015.25
Portugal	2357.06	192606	4.72409e+06	84911.5	0	347.406	0	3086.35	2.76724e+06	612654	0	0	474.025	96085.3	0.00237988	61.2328	509752	2.38416e+06	62482.6	217244	31120.8	656.037	15167.3	3001.63	210868	0	15.1711	347.163	148170	9217.64	0	15475.6	1.92426e-05	3.03431e+06	347.765	2.25177	22183.6	99104.7	727.851	0	100147	57743.6	1116.47	115975	1.58803e-05	432.165	566423	339798	9197.12
Korea	3.7754e+07	87428.1	1.66435e+07	25116.6	0	590465	0	3.54601e+07	9.87256e+08	1.24686e+07	0	60543.1	1676.09	6218.5	120817	3920.87	156287	7.46732e+07	2.64132e+06	17474.4	462692	11104.2	1052.91	4.04404e+06	2.44265e+08	0	310.539	5307.62	0	1.16829e+07	150467	1.09649e+06	30.9791	1.61481e+08	837082	1.14377e+06	1.75694e+08	645860	387416	28324	0	33.3774	1.75074e+06	436623	10.084	516400	4027.17	3432.54	1.53911e+07
Romania	18.1502	9563.5	477.267	30.7675	0	18112.6	0	82.3094	39365.7	4679.21	0	0	3387.91	5.91898	0	0.467486	2.11652e+06	103259	16.1419	785815	238.272	5.01014	440.168	391747	8459.49	0	0.115859	2.72797	0	70.949	0	1088.87	0	79667.7	2.72597	7085.79	169.476	943.94	663.81	2003.77	764.878	0	8.52561	885.771	896.342	0	2.18543	11962.3	70.5024
Russian Federation	230.498	14163.5	2426.03	9.48229	0	1093.26	0	10593.7	3.35138e+07	972.585	0	0	18394.9	2.20358	316.071	1.43581	22800.2	35929.9	0.0280763	268.1	1.2421e+06	1.50047	361.009	6494.23	10839.3	0	17335	28513	0	156388	0	459.85	0	147201	448.976	1.0091	738070	156.471	50737.3	0.0388573	114330	0.0371611	0	3533.07	0	0	221.013	592.859	182148
Singapore	3.49841e+07	5.93584e+06	249145	24983.1	21296	1727.33	103865	3.04634e+06	1.5929e+08	1.69033e+07	0	0	3047.55	25450.1	103.115	51346.6	5.69185e+06	7.44544e+07	83.3362	3689.62	3.54563e+07	6.02757e+06	2.48882e+06	1.09653e+07	7.12868e+07	0	90.8093	10782.7	0	6.66942e+07	0	207970	129024	1.38568e+08	325964	1.34825e+06	2.31399e+08	5.33063e+06	6974.25	1.38088e+06	2.07699e+08	110.312	7.90003e+06	0	169246	0.201712	1546.68	117604	9.61525e+06
Slovakia	52828.2	91145.8	184.005	5292.1	0	23.2507	0	476410	146815	2843.03	493.188	0	198524	18.3533	22.2313	3809.03	5048.27	3.06042e+06	0.0911882	6.49569e+06	19840.9	20.6066	1261.08	925.282	776347	0	40840.9	64818.6	0	270.588	0	37501.2	0.179752	3205.85	21.8025	35.1351	2261.07	472.735	11914.5	10.7161	1102.54	10407.1	74894.7	653891	0	283.152	3637	132.722	163.441
Slovenia	795.429	753772	8.45836e+06	2986.87	0	74765.3	0	1493.59	244921	33030.8	5.04652e+07	54266.7	2159.37	228706	721463	518.496	5.02755e+06	497657	782488	725861	1690.98	35.7997	10141.9	9.92601e+06	19100	0	0.817725	53214.8	767833	509.387	87146.3	1414.5	0	4.39767e+06	2426.24	1238.01	455719	5341.94	463770	0	5399.24	137026	60352.2	11194.5	6227.38	0	47756.7	238975	5612.62
Spain	185738	419.092	22328.1	139242	0	11896.2	0	7767.35	27057.9	6500.47	0	591.226	172731	6640.43	0.0299865	1311.41	502609	807904	4121.14	486.259	371251	143645	33489.3	213878	27124.6	0	4025.7	12.5843	38.0145	4076.63	5115.95	361127	0.000242457	197858	32.8444	144490	2286.26	7263.65	129268	9.46451e+06	2382.84	1292.74	205.743	49591.5	4652.78	662.253	0	1692.63	200116
Sweden	21121.7	54991.2	24838.5	107447	0	5797.27	0	21372.5	3.80713e+06	92280.7	3467.32	3067.17	6398.29	159079	120605	637673	1.33097e+06	453939	9882.36	15679.8	73435.1	115.926	12024.8	119117	754924	0	14573	733774	285.109	7897.04	0	278506	0.00629426	777789	469.078	2.49343e+06	60910.5	16054.3	458300	11371.4	283072	457369	11779.8	36420.8	1630.63	4407.68	48438.6	0	372764
Thailand	1409.43	149532	4308.9	5955.55	0	82.7909	0	734646	1.63972e+07	102490	0	0	94.9962	115.874	34.5448	96.6519	3570.51	1.15186e+07	2.53067	87.3499	7.72491e+06	48999.9	257.197	182352	36202.5	0	8.76758	60.4389	0.0749289	4.45656e+06	0	4.59135e+07	18513.5	59385.2	73.5128	48.5433	2.21984e+06	20803.4	6.30896e+06	41915.2	1.33276e+06	3.35284	940.87	100450	0.230508	50749.3	83.056	104.263	0
Turkey	0	6.94487	0	0	0	81120.7	0	0	192553	0	0	0	0	0	0	0	13958.1	21760.8	821.784	0	0	0	0	115267	125569	0	0	0	0	0	0	21368.2	0	3840.04	0	0	9407.33	0	0	0	0	4131.18	0	0	0	0	0	0	806798
United Kingdom	458161	7.36389e+06	1.24408e+06	101721	0	121788	0	1.2039e+06	3.77402e+07	8.26858e+06	907074	5004.91	231503	201130	1.78097e+06	2.74037e+06	4.67178e+07	6.14037e+07	28783.4	329789	2.14164e+06	11223.1	3.56046e+06	1.35839e+07	4.93945e+06	1607.61	12613.6	44020.7	272688	9.30961e+06	21055	1.21134e+06	2289.62	6.70157e+06	7460.65	666779	2.26259e+07	1.12808e+06	2.87517e+06	63610.1	3.52132e+06	345267	1.20854e+06	1.01432e+07	261411	51668.8	6.05204e+06	5.75711e+06	483940
USA	1.34189e+06	2.84057e+07	2.5464e+06	183601	5158.63	6944.65	2825.94	1.0945e+07	1.5579e+08	2.78635e+07	0	0	1.62761e+07	2.44029e+06	0	175201	6.22398e+07	1.10846e+08	5196.02	4006.53	1.19873e+06	17628.7	2.66979e+06	5.76582e+07	8.76961e+08	0	3077.91	101755	0	7.38105e+07	0	9.96041e+06	0	1.14037e+07	68997.8	4.78444e+06	3.50838e+08	5.43702e+07	363894	31981	2.28385e+08	38612.3	1.21169e+06	9.71912e+07	7514.47	5662.56	116945	679171	917033
Vietnam	1.03007e+06	40183.4	1.28937e+07	4.7181e+06	0	471341	20773.8	6.48914e+06	4.74816e+07	2.83898e+06	0	0	1877.97	5464.75	173.468	174105	212247	8.05015e+07	372809	2169.35	2.27909e+07	68446.6	251256	3.92032e+06	2.72453e+07	13703.8	89.5914	4965.95	445.17	1.20998e+07	100965	2.22982e+06	11114.5	6.59848e+08	4722.51	3221.9	7.1065e+06	369559	297655	1.92915e+06	4.89944e+06	132934	8789.93	2.07038e+07	1.15751	2.39443e+06	2.44204e+06	1.83167e+06	8.73527e+06
ROW	71082.9	46326.9	80612.3	13140.4	0	20160.6	0	513656	1.30033e+08	360689	15180.3	5371.08	49800.5	2535.07	302.961	5056.61	945937	1.29418e+06	661.518	88562.9	151030	1190.58	4960.09	85858.4	819235	0	486.473	1890.82	187.099	26473.7	5289.69	44963.4	118.67	1.10442e+06	16483	76156.9	1.34731e+06	251327	116978	477.194	251715	11488.2	265487	383715	7224.4	14793	226086	5545.71	15333.1
total	6.63621e+08	2.88515e+08	2.62445e+08	3.87382e+08	339944	7.58329e+06	5.78861e+06	1.74813e+08	4.79146e+09	2.46949e+08	6.34898e+07	1.13593e+07	1.06069e+08	4.849e+07	1.06022e+07	3.22998e+07	7.69358e+08	1.73515e+09	1.24043e+07	9.75427e+07	2.91154e+09	7.4515e+07	9.7643e+07	4.73634e+08	3.13998e+09	2.1695e+06	1.09466e+06	2.51847e+07	6.0719e+07	1.19159e+09	1.52538e+07	5.80637e+08	2.3322e+07	1.59789e+09	1.01249e+07	4.58291e+07	3.08789e+09	2.17842e+08	1.3981e+08	4.64156e+07	2.02703e+09	2.9337e+07	1.18192e+08	7.97237e+08	2.32439e+07	6.28664e+07	9.16212e+07	7.00362e+07	6.57846e+08
TFM of the global PV product trade total value by region groups in 2017
Unit: $
Region groups	Oceania	Europe	S Asia	America	East Asia	ROW	Total
Oceania	3.13342e+06	1.99513e+06	2.64421e+06	4.39616e+06	5.59754e+06	5.92661e+06	2.36931e+07
Europe	9.73676e+06	3.60607e+09	7.48006e+08	6.47148e+08	1.75717e+09	3.06494e+08	7.07462e+09
S Asia	4.50017e+07	1.19293e+09	7.44751e+08	1.44996e+09	1.49653e+09	7.04468e+07	4.99962e+09
America	1.66011e+06	3.53352e+08	2.41477e+08	1.79699e+08	1.65199e+09	3.55796e+07	2.46375e+09
East Asia	6.14127e+08	1.65028e+09	5.88165e+09	3.14327e+09	8.24921e+09	4.39688e+09	2.39354e+10
ROW	87565.9	4.91876e+06	2.01505e+07	2.31585e+06	1.32812e+08	0	1.60285e+08
Total	6.73746e+08	6.80955e+09	7.63868e+09	5.42679e+09	1.32933e+10	4.81533e+09	3.86574e+10
[truncated: 6 more columns]

## Sheet: Data sheet 3
TFM of the global silicon trade in 2017
Unit: $
Country/Economy	Australia	Austria	Belgium	Brazil	Brunei	Bulgaria	Cambodia	Canada	China	Hong Kong	Croatia	Cyprus	Czechia	Denmark	Estonia	Finland	France	Germany	Greece	Hungary	India	Indonesia	Ireland	Italy	Japan	Lao PDR	Latvia	Lithuania	Luxembourg	Malaysia	Malta	Mexico	Myanmar	Netherlands	New Zealand	Norway	Taiwan	Philippines	Poland	Portugal	Korea	Romania	Russian Federation	Singapore	Slovakia	Slovenia	Spain	Sweden	Thailand
Australia	0	0	0	0	0	0	0	0	580793	0	0	0	0	0	0	31710.4	0	60446.1	0	0	0	0	0	0	0	0	0	0	0	0	0	0	0	0	24828.9	0	9109.96	0	717213	0	0	0	0	0	0	0	0	0	0
Austria	0	0	0	0	0	0	0	0	0	0	0	0	0	0	0	0	4873.86	0	0	0	0	0	0	0	0	0	0	0	0	0	0	0	0	0	0	0	0	0	0	0	0	0	0	0	128.049	0	0	0	0
Belgium	0	0	0	0	0	0	0	0	234201	0	0	0	0	0	0	4.30212	4215.64	605.728	0	0	0	0	0	1.97089	46109	0	0	0	0	0	0	17.2149	0	0	0	0	4.03154	0	480.673	0	0	39034.9	0	0	0	0	0	0	0
Brazil	0	0	0	0	0	0	0	0	0	0	0	0	0	0	0	0	0	0	0	0	0	0	0	0	0	0	0	0	0	0	0	0	0	0	0	0	0	0	0	0	0	0	0	0	0	0	0	0	0
Brunei	0	0	0	0	0	0	0	0	0	0	0	0	0	0	0	0	0	0	0	0	0	0	0	0	0	0	0	0	0	0	0	0	0	0	0	0	0	0	0	0	0	0	0	0	0	0	0	0	0
Bulgaria	0	0	0	0	0	0	0	0	102.59	0	0	0	0	0	0	8.26583	5.82258	1163.81	0	0	6184.36	0	0	3.78674	4436.92	0	0	0	0	0	0	33.0757	0	0	0	0	7.74594	0	923.534	0	61407.5	0	0	0	0	0	0	0	0
Cambodia	0	0	0	0	0	0	0	0	0	0	0	0	0	0	0	0	0	0	0	0	0	0	0	0	0	0	0	0	0	0	0	0	0	0	0	0	0	0	0	0	0	0	0	0	0	0	0	0	0
Canada	0	0	0	0	0	0	0	0	0	0	0	0	0	0	0	0	1573.23	0	0	0	0	0	0	0	0	0	0	0	0	0	0	0	0	0	0	0	0	0	0	0	0	0	0	0	0	0	0	0	0
China	188.752	0	0	0	0	0	0	952.664	0	18319.6	0	0	0	0	0	22.892	41882	48046.1	0	0.628577	214.101	0	0	10.4873	210599	0	0	0	0	299740	0	586.593	0	59064.9	0	76748.2	569378	1.36192	2557.7	0	3.04016e+06	0	179888	1.81936	0	0	0	0	0
Hong Kong	0	0	0	0	0	0	0	0	0	0	0	0	0	0	0	0	0	0	0	0	0	0	0	0	0	0	0	0	0	0	0	0	0	0	0	0	0	0	0	0	0	0	0	0	0	0	0	0	0
Croatia	0	0	0	0	0	0	0	0	0	0	0	0	0	0	0	0	0	0	0	0	0	0	0	0	0	0	0	0	0	0	0	0	0	0	0	0	0	0	0	0	0	0	0	0	0	0	0	0	0
Cyprus	0	0	0	0	0	0	0	0	0	0	0	0	0	0	0	0	0	0	0	0	0	0	0	0	0	0	0	0	0	0	0	0	0	0	0	0	0	0	0	0	0	0	0	0	0	0	0	0	0
Czechia	0	0	0	0	0	0	0	0	94.0359	0	0	0	0	0	0	0	0	57320.9	0	8736.34	0	0	0	0	0	0	0	0	0	0	0	0	0	0	0	0	1094.42	0	0	0	0	0	86035.9	0	63783.4	0	0	0	0
Denmark	0	0	0	0	0	0	0	0	0	0	0	0	0	0	0	0	0	0	0	0	0	0	0	0	0	0	0	0	0	0	0	0	0	0	0	0	0	0	0	0	0	0	0	0	0	0	0	0	0
Estonia	0	0	0	0	0	0	0	0	0	0	0	0	0	0	0	0	0	0	0	0	0	0	0	0	0	0	0	0	0	0	0	0	0	0	0	0	0	0	0	0	0	0	0	0	0	0	0	0	0
Finland	0	0	0	0	0	0	0	0	0	0	0	0	0	0	0	0	0	0	0	0	0	0	0	0	0	0	0	0	0	0	0	0	0	0	0	0	0	0	0	0	0	0	0	0	0	0	0	0	0
France	2603.99	25355.7	687.262	2261.86	0	0	0	4357.66	80569.8	163269	0	0	0	0	0	2.09912	0	13909.5	0	7364.41	6876.03	0	0	0.961647	65099.8	0	0	0	0	4124.5	0	562.097	0	19366.6	7437.84	2.00076	19377.3	12.1377	234.533	0	1634.99	2059.79	1392.53	12692.2	0	0	1046.4	0	0
Germany	272296	597320	10805.1	0	0	0	0	0	6.43826e+08	1.73758e+07	0	3450.32	1.51674e+06	810007	0	478796	1.21511e+06	0	0	9419.56	43141.2	0	0	1.15574e+07	6.54986e+07	0	0	0	0	782665	0	24357.6	0	1.78243e+06	0	1.9951e+07	4.91167e+07	1.09707e+06	681409	1633.62	3.70784e+07	2015.77	6.4015e+06	9.11597e+07	0	0	20682.9	2287.87	153744
Greece	0	0	0	0	0	0	0	0	0	0	0	0	0	0	0	0	0	0	0	0	0	0	0	0	0	0	0	0	0	0	0	0	0	0	0	0	0	0	0	0	0	0	0	0	0	0	0	0	0
Hungary	0	0	7618.91	0	0	0	0	0	14373.5	0	0	0	20078.7	0	0	2.17548	3864.01	5399.25	0	0	0	0	0	4822.84	7506.17	0	0	0	0	0	0	8.70518	0	0	0	1135.43	3286.29	0	243.064	0	2847.09	0	1314.5	5290.02	0	0	0	0	0
India	0	0	0	0	0	0	0	0	320522	0	0	0	0	0	0	0	0	0	0	0	0	0	0	0	0	0	0	0	0	0	0	0	0	0	0	0	0	0	0	0	0	0	0	0	0	0	0	0	0
Indonesia	0	0	0	0	0	0	0	0	0	0	0	0	0	0	0	0	0	0	0	0	0	0	0	0	3320.97	0	0	0	0	0	0	0	0	0	0	0	0	0	0	0	0	0	0	596.528	0	0	0	0	0
Ireland	0	0	0	0	0	0	0	0	0.0810716	0	0	0	0	0	0	0.00653204	0.00460127	0.919695	0	0	0	0	0	0.00299245	3.50626	0	0	0	0	0	0	0.0261379	0	0	0	0	0.0061212	0	0.729819	0	0	0	0	0	0	0	0	0	0
Italy	0	0	0	0	0	0	0	0	12091.9	275638	0	0	0	0	0	0	2274.06	15159.4	0	9.4576	73.2964	0	0	0	507.762	0	0	0	0	2.28831e+07	0	0	0	3009.88	0	0	4.87142e+06	20.4915	9.00344	0	1.75199e+06	0	0	0	0	0	0	0	0
Japan	6.84876e+06	0	150609	3476.78	0	0	0	0	4.33426e+07	4.17304e+06	0	0	536988	0	0	1.44665e+06	21607.3	3.2819e+06	0	143.184	2713.18	1.2335e+07	0	6.93039e+06	0	0	0	0	0	4.19919e+07	0	7354.46	0	45568.2	0	1.47008e+06	2.12828e+08	310.231	205350	0	7.91987e+07	0	0	2.68e+06	0	0	0	0	194789
Lao PDR	0	0	0	0	0	0	0	0	0	0	0	0	0	0	0	0	0	0	0	0	0	0	0	0	0	0	0	0	0	0	0	0	0	0	0	0	0	0	0	0	0	0	0	0	0	0	0	0	0
Latvia	0	0	0	0	0	0	0	0	0	0	0	0	0	0	0	0	0	0	0	0	0	0	0	0	0	0	0	0	0	0	0	0	0	0	0	0	0	0	0	0	0	0	196187	0	0	0	0	0	0
Lithuania	0	0	0	0	0	0	0	0	0	0	0	0	0	0	0	0	0	0	0	0	0	0	0	0	0	0	0	0	0	0	0	0	0	0	0	0	0	0	0	0	0	0	208583	0	0	0	0	0	0
Luxembourg	0	0	0	0	0	0	0	0	0	0	0	0	0	0	0	0	0	0	0	0	0	0	0	0	0	0	0	0	0	0	0	0	0	0	0	0	0	0	0	0	0	0	0	0	0	0	0	0	0
Malaysia	0	0	0	0	0	0	0	0	1.45995e+08	0	0	0	0	0	0	1.02256	0.720304	1086.13	0	0	0	0	0	0.468453	548.887	0	0	0	0	0	0	4.09175	0	0	0	0	389831	0	114.249	0	0	0	0	1622.14	0	0	0	0	0
Malta	0	0	0	0	0	0	0	0	0	0	0	0	0	0	0	0	0	0	0	0	0	0	0	0	0	0	0	0	0	0	0	0	0	0	0	0	0	0	0	0	0	0	0	0	0	0	0	0	0
Mexico	0	0	0	0	0	0	0	0	18.0384	0	0	0	0	0	0	1.45338	1.02378	204.632	0	0	0	0	0	0.665821	780.143	0	0	0	0	0	0	0	0	0	0	0	1.36197	0	162.385	0	0	0	0	0	0	0	0	0	0
Myanmar	0	0	0	0	0	0	0	0	0	0	0	0	0	0	0	0	0	0	0	0	0	0	0	0	0	0	0	0	0	0	0	0	0	0	0	0	0	0	0	0	0	0	0	0	0	0	0	0	0
Netherlands	0	0	0	0	0	0.997181	0	0	221734	0	9.00344	71.0271	0	0	0	49.6688	40750.5	194342	0	0	0	0	51076.5	117.791	27296.4	0	49.0187	2.00076	104.04	974.372	0	198.75	0	0	0	5.19198e+06	36348.4	0	49217.1	0	0	5.00191	8653.31	0	0	12.0046	127353	20.0076	0
New Zealand	0	0	0	0	0	0	0	0	0	0	0	0	0	0	0	0	0	0	0	0	0	0	0	0	0	0	0	0	0	0	0	0	0	0	0	0	0	0	0	0	0	0	0	0	0	0	0	0	0
Norway	0	0	0	0	0	0	0	0	1.97077e+06	1.61685e+06	0	0	467397	15499.1	0	0	910377	4.75358e+06	0	615.519	429.945	0	0	0	8.32529e+06	0	0	1159.49	0	40844.7	0	0	0	270047	0	0	1.18348e+07	120.2	0	0	16191.3	0	0	9.20004e+07	0	0	0	14446.9	0
Taiwan	0	0	0	0	0	0	438.98	0	2.98718e+08	2.38905e+06	0	0	0	32689.4	0	2293.65	1773.44	382390	0	81.9721	635.284	2107.11	0	352177	9.52741e+07	0	0	0	0	4.33669e+07	0	9646.28	146.327	26087.6	0	97395.1	0	5123.45	263233	0	162379	0	0	13432.8	0	0	0	0	6.19627e+06
Philippines	0	0	0	0	0	0	0	0	0	0	0	0	0	0	0	0	0	0	0	0	0	0	0	0	71.2272	0	0	0	0	0	0	0	0	0	0	0	0	0	0	0	0	0	0	0	0	0	0	0	0
Poland	0	0	0	0	0	0	0	0	803653	0	0	0	736720	2.48383e+06	0	43287.3	0.518409	103.619	0	7123.72	0	0	0	4707.13	282365	0	1558.6	0	0	0	0	2.94487	0	0	0	0	3.21074e+06	0	0	0	0	0	0	0	0	0	0	0	0
Portugal	0	0	0	0	0	0	0	0	0	0	0	0	0	0	0	0	0	0	0	0	0	0	0	0	0	0	0	0	0	0	0	0	0	0	0	0	0	0	0	0	0	0	0	0	0	0	0	0	0
Korea	64.1045	82205.1	0	0	0	0	0	0	9.59844e+08	1.15762e+07	0	0	0	0	0	80.1307	17451.5	103090	0	397.198	3388.12	0	0	4.00352e+06	5.54346e+06	0	0	0	0	2.64324e+06	0	320.643	0	645868	0	1.1381e+06	1.20809e+08	860.595	8952.94	0	0	0	1.71218e+06	200124	0	0	0	0	0
Romania	0	0	0	0	0	0	0	0	0	0	0	0	0	0	0	0	0	0	0	0	0	0	0	0	0	0	0	0	0	0	0	0	0	0	0	0	0	0	0	0	0	0	0	0	0	0	0	0	0
Russian Federation	0	0	0	0	0	0	0	1682.74	2.95563e+06	0	0	0	16210.3	0	0	0.247517	0.174355	2894.62	0	0	0	0	0	0.113393	132.862	0	17335	2199.05	0	0	0	214.804	0	0	0	0	0.231949	0	27.6549	0	0	0	0	3.21364	0	0	0	0	0
Singapore	33084.9	0	0	0	248.491	0	0	0	28078.7	517322	0	0	0	1684.89	0	14.31	44.2408	2.96813e+07	0	976.438	2981.91	11262	0	6.55568	2.23945e+06	0	0	0	0	290227	0	57.2614	2231.58	5648.99	0	1.33217e+06	1.02857e+07	3.22349e+06	2838.13	0	20001.9	0	0	0	0	0	0	109793	1816.81
Slovakia	0	0	0	0	0	0	0	0	0	0	0	0	0	0	0	0	0	0	0	5282.02	0	0	0	0	0	0	0	0	0	0	0	0	0	0	0	0	0	0	0	0	0	0	0	0	0	0	0	0	0
Slovenia	0	0	0	0	0	0	0	0	0	0	0	0	0	0	0	0	0	0	0	0	0	0	0	24153.2	0	0	0	0	0	0	0	0	0	0	0	0	0	0	0	0	0	216.083	0	0	0	0	0	0	0
Spain	0	0	0	0	0	0	0	0	0	0	0	0	0	0	0	0	0	0	0	0	6777.59	0	0	0	0	0	0	0	0	0	0	589.225	0	0	0	0	0	0	47268.1	0	0	0	0	0	0	0	0	0	163.062
Sweden	0	0	0	0	0	0	0	0	91.1573	0	0	0	0	0	0	7.34465	5.17369	1034.11	0	0	0	0	0	3.36473	3942.46	0	0	0	0	0	0	29.3896	0	0	0	132.05	6.88271	0	820.612	0	0	0	0	0	0	0	0	0	0
Thailand	0	0	0	0	0	0	0	0	0	0	0	0	0	0	0	0	0	0	0	0	0	0	0	0	0	0	0	0	0	0	0	0	17189.5	0	0	0	0	0	0	0	0	0	0	0	0	0	0	0	0
Turkey	0	0	0	0	0	0	0	0	0	0	0	0	0	0	0	0	0	0	0	0	0	0	0	0	0	0	0	0	0	0	0	0	0	0	0	0	0	0	0	0	0	0	0	0	0	0	0	0	0
United Kingdom	1227.47	1458.56	163.062	0	0	0	0	0	80159.9	1.81002e+06	0	0	8787.36	444.17	0	243.046	647934	1.03112e+07	7.00267	520.28	1892.85	0	3569.36	2577.34	11830.8	0	0	0	6.00229	45724.5	0	11.8218	0	28499.1	0	511196	293718	134.56	6595.48	51.0195	1.52838e+06	83.0317	0	53521.4	17976.9	181.069	4468.71	6126.34	0
USA	10040.4	0	140341	43389.8	0	6944.65	0	62914.1	5.72904e+07	2.44432e+07	0	0	1.31228e+06	2.36842e+06	0	0	243017	6.51043e+07	5196.02	0	58892.4	0	0	121954	7.18445e+08	0	0	0	0	3.42937e+07	0	1.03669e+06	0	416442	0	4.69199e+06	2.27363e+08	5.37484e+07	302392	3385.07	1.7735e+08	0	873757	2.42286e+07	3507.94	0	14206.3	0	136158
Vietnam	0	0	0	0	0	0	0	0	10153.6	56716.2	0	0	0	0	0	0	3.74518	26.679	0	1.94603	15.0817	0	0	0	15372.9	0	0	0	0	1432.76	0	0	0	619.323	0	0	56807.3	4.21639	0	0	567.961	0	0	0	0	0	0	0	0
ROW	0.030817	786.266	0	0	0	0	0	0	5.45754e+06	0	135.906	0	0	0	0	0.666702	218.456	5896.81	0	22.4722	0	0	0	0.305429	38786.1	0	0	0	0	0	0	2.99138	0	1378.92	0	3319.94	7487.34	0	59864.7	0	57953.1	77.2848	358.91	30046.1	5935.47	0	0	0	0
total	7.16826e+06	707126	310224	49128.5	248.491	6945.65	438.98	69907.2	2.16179e+09	6.44154e+07	144.91	3521.34	4.61521e+06	5.71258e+06	0	2.00317e+06	3.15698e+06	1.14025e+08	5203.03	40695.1	134215	1.23484e+07	54645.9	2.30018e+07	8.96045e+08	0	18942.6	3360.54	110.042	1.46645e+08	0	1.08069e+06	19567.4	3.30403e+06	32266.8	3.44653e+07	6.41707e+08	5.80756e+07	2.34991e+06	5069.72	3.0027e+08	43491.9	9.66985e+06	2.10386e+08	91331.7	193.074	167757	132674	6.68294e+06
TFM of the global silicon trade by region groups in 2017
Unit: $
Region groups	Oceania	Europe	S Asia	America	East Asia	ROW	Total
Oceania	24828.9	809836	0	0	589903	1.78068	1.42457e+06
Europe	283565	7.95657e+07	2.09595e+08	3.96989e+07	8.55543e+08	6.99924e+06	1.19169e+09
S Asia	33084.9	3.1163e+07	3.59296e+06	98701.3	1.59939e+08	36388.1	1.94863e+08
America	10040.4	8.4199e+07	1.12704e+08	1.15234e+06	1.20489e+09	756693	1.40371e+09
East Asia	6.84901e+06	4.17334e+07	1.11966e+08	2.72626e+07	1.8377e+09	7.32971e+07	2.09881e+09
ROW	0.030817	78701.9	30046.1	4291.42	5.56177e+06	0	5.67481e+06
Total	7.20053e+06	2.3755e+08	4.37888e+08	6.82168e+07	4.06422e+09	8.10894e+07	4.89617e+09
[truncated: 6 more columns]

## Sheet: Data sheet 4
TFM of the global PV silicon wafer trade in 2017
Unit: $
Country/Economy	Australia	Austria	Belgium	Brazil	Brunei	Bulgaria	Cambodia	Canada	China	Hong Kong	Croatia	Cyprus	Czechia	Denmark	Estonia	Finland	France	Germany	Greece	Hungary	India	Indonesia	Ireland	Italy	Japan	Lao PDR	Latvia	Lithuania	Luxembourg	Malaysia	Malta	Mexico	Myanmar	Netherlands	New Zealand	Norway	Taiwan	Philippines	Poland	Portugal	Korea	Romania	Russian Federation	Singapore	Slovakia	Slovenia	Spain	Sweden	Thailand
Australia	0	6.56712	0.97762	1.23936	0	0	0	3245.07	29529.3	0.0925429	0	0	0.0194391	0.103118	0	0.949707	71.6095	84.6907	0	0	0.222277	0.333529	3347.82	7.04725	114.877	0	0	0	0	53.2195	0	5.18243	0	2299.06	96014.3	0	11855.7	0.0256913	0.0773604	11468.5	18.2533	0	11.7542	312.404	0	0	0.0211283	0.135261	55245.6
Austria	29.1878	0	48.5062	61.4927	0	144.055	0	3302.35	553623	4.59167	0	0	0.964503	5.39966	353.135	47.1213	2936.62	1.24637e+06	0	723.276	1213.49	16.5486	5175.63	676.786	353104	0	0	0	40690.5	357278	0	200.587	0	9.93526	0	7655.92	325228	1.27472	274.942	1.67726	51008.8	0	225.23	35243.3	0	0	1.04831	85.9214	600.229
Belgium	662.545	12186.5	0	15128.7	0	0	0	132062	3.06158e+06	855955	0	0	33.3105	65265.8	0	1627.4	140511	212379	0	0	1780.42	571.529	178748	51639.1	1.9881e+06	0	0	0	992.379	637285	0	6934.01	530.359	1.40349e+06	0	1865.71	1.52674e+06	323.999	132.563	57.9265	440206	0	9412.85	597304	0	0	37.2054	272.555	19124.9
Brazil	0	0	0	0	0	0	0	0	0	0	0	0	0	0	0	0	0	64.9948	0	0	0	0	0	0	0	0	0	0	0	0	0	0	0	0	0	0	4167.68	0	0	0	0	0	0	0	172.726	0	0	0	0
Brunei	0	0	0	0	0	0	0	0	0	0	0	0	0	0	0	0	0	0	0	0	0	0	0	0	0	0	0	0	0	0	0	0	0	0	0	0	0	0	0	0	0	0	0	0	0	0	0	0	0
Bulgaria	0	0	0	0	0	0	0	0	0	0	0	0	0	0	0	0	0	0	0	0	0	0	0	0	0	0	0	0	0	0	0	0	0	0	0	0	0	0	0	0	0	0	0	0	0	0	0	0	0
Cambodia	0	0	0	0	0	0	0	0	0	0	0	0	0	0	0	0	0	0	0	0	0	0	0	0	0	0	0	0	0	0	0	0	0	0	0	0	0	0	0	0	0	0	0	0	0	0	0	0	0
Canada	0	1510.91	0	0	0	0	0	0	79673.9	2681.7	0	0	0	1400.5	0	3111.74	57117.1	91245.6	0	0	11836.2	0	0	3397.54	40271	0	0	0	0	0	0	0	0	8719.99	0	0	21003.1	0	2035.32	0	28570.1	0	0	7747.74	0	0	22516.7	12281.4	717689
China	31294.6	82121.2	27777.3	19804.8	0	0	0	388456	0	7.1762e+06	0	0	2671.21	8177.73	0	57905.9	6.07086e+06	2.13973e+07	0	0	9.9833e+07	1.7205e+06	667229	105907	2.9409e+07	0	0	66463.9	0	5.77329e+08	0	22266.5	8720.59	44046.3	0	1112.93	7.64375e+08	3.74188e+07	17484.8	186.121	5.74411e+08	0	1.79982e+07	5.41409e+06	0	0	1113.51	83013.5	3.69833e+08
Hong Kong	0	0	0	0	0	0	0	0	0	0	0	0	0	0	0	0	0	0	0	0	0	0	0	0	0	0	0	0	0	0	0	0	0	0	0	0	0	0	0	0	0	0	0	0	0	0	0	0	0
Croatia	0	0	0	0	0	0	0	0	0	0	0	0	0	0	0	0	0	26.0099	0	0	0	0	0	0	0	0	0	0	0	0	0	0	0	0	0	0	0	0	0	0	0	0	0	0	0	0	0	0	0
Cyprus	0	0	0	0	0	0	0	0	0	0	0	0	0	0	0	0	0	0	0	0	0	0	0	0	0	0	0	0	0	0	0	0	0	0	0	0	0	0	0	0	0	0	0	0	0	0	0	0	0
Czechia	446.874	81100	446315	1432.42	0	0	0	76925.3	286343	2664.94	0	0	0	119.181	0	1097.65	68304.8	171328	0	0	256.903	385.485	121006	8145.04	7.87285e+06	0	0	0	188296	2.62136e+07	0	4672.5	1.58524	728.623	0	0	722293	30.5303	46486.1	39.0703	246601	0	45869.8	7084.63	9280.54	0	14695	156.332	3.34181
Denmark	7.30965	124.154	18.4823	23.4305	0	0	0	161636	4867.07	1.74956	0	0	0.367504	0	0	2774.01	1748.58	325566	0	0	4.20224	6.30549	1972.06	133.231	13460.1	0	0	0	0	1006.14	0	133.935	0	2236.64	0	19474.4	19264.7	0.485704	1.46253	0.639085	345.086	0	449.852	115.832	0	0	4382.07	28700.5	0
Estonia	0	0	0	0	0	0	0	0	0	0	0	0	0	0	0	0	0	0	0	0	0	0	0	0	0	0	0	0	0	0	0	0	0	0	0	0	0	0	0	0	0	0	0	0	0	0	0	0	0
Finland	0	0	0	0	0	0	0	0	0	0	0	0	0	0	0	0	0	0	0	0	0	0	0	0	0	0	0	0	0	0	0	0	0	0	0	0	0	0	0	0	0	0	0	0	0	0	0	0	0
France	29219.3	1.21353e+06	337514	15525.5	0	0	0	780636	8.96751e+06	71053.6	0	0	814782	13042.4	0	268089	0	2.40964e+07	1.00038	17917.8	121800	3794.5	6.07171e+06	9.25816e+06	2.18549e+07	0	0	0	1006.38	908008	0	46001.9	43.3812	2.57466e+07	0	3464.32	5.04864e+07	315.187	48360.3	16629.8	4.98919e+06	3335.27	158368	2.20564e+07	0	0	2815.36	137135	451043
Germany	1.96279e+06	7.44165e+07	2.09564e+06	21622.4	311447	2574.98	0	1.49482e+06	8.63525e+07	581187	9.00344	344.131	1.95386e+06	405936	2424.93	363824	4.21847e+07	0	5908.26	44992.2	57848.7	19314.7	3.16144e+07	5.86815e+07	5.78756e+07	0	0	183422	42213.1	4.45438e+07	1341.51	69745.5	359.207	3.39787e+06	0	221776	2.38137e+08	1747.07	62554.3	48974.6	4.03571e+07	40705.5	4.77248e+06	2.88435e+07	1399.53	248497	139814	1.0986e+06	8856.33
Greece	0	0	0	0	0	48.0183	0	0	0	0	0	0	0	0	0	0	0	0	0	0	0	0	0	0	0	0	0	0	0	0	0	0	0	0	0	0	0	0	0	0	0	0	0	0	0	0	0	0	0
Hungary	2.90495	371.164	123776	9.31158	0	2044.78	0	500.061	74499.5	21743	12.0046	0	23545.1	302.665	35.0134	620.37	427652	297325	25344.7	0	1.67002	2.50588	1087.84	132645	900.497	0	184.07	8762.35	0	640.021	0	30.374	13.4743	1.50445	0	0	3905.23	7.30604	231.669	45667.7	3524.4	31135.9	74.5861	73.7871	832.318	62573.9	288734	729.214	28.4047
India	0	38.8368	0	0	0	0	0	0	335247	35613.6	0	0	0	0	0	0	21.5374	0.192038	0	0	0	0	0	0	61.2565	0	0	0	0	393.396	0	0	22.0706	0	0	0	102286	11.651	0	0	5548.28	0	66.3067	45.4605	0	0	0	0	46.5265
Indonesia	198.41	586907	501.674	635.986	0	0	0	34154.4	5.55704e+06	47.4892	0	0	9.97534	341.855	0	487.35	82086.6	275334	0	0	114.063	0	53528.8	337280	8.21364e+06	0	0	0	0	53091.2	0	2074.56	0	102.755	0	0	4.18716e+06	13.1837	39.6981	17.347	27059	0	2329.43	5.84907e+06	0	0	10.8422	252.981	0
Ireland	19.8309	336.826	50.1419	63.5663	0	0	0	3413.71	6701.81	4.7465	0	0	0.997028	5.28891	0	48.7103	4.58651e+06	40507.3	0	0	12394.1	17.1066	0	361.452	1.81932e+06	0	0	0	0	5229.57	0	207.351	0	17252.9	0	0	2.06869e+06	5365.37	3.9678	1.73382	51830.6	0	232.825	314.249	0	0	1.08366	6.93753	0
Italy	934.427	6.19229e+06	403017	2995.23	0	36.0138	0	208589	4.48527e+06	223.654	68.026	0	70856	1.02501e+06	125.048	2303.22	2.93551e+07	2.43866e+07	0	0	27469.5	806.061	760745	0	1.50146e+06	0	775.296	25.0096	0	1.46302e+07	7472.85	9787.45	0	3.92767e+06	0	0	7.1641e+06	163778	186.962	81.6972	7.88649e+06	0	236547	5.74256e+06	49.0187	46.0176	520.241	867.007	0
Japan	117346	2.11739e+07	1.50246e+06	142755	0	0	0	4.65155e+06	3.00714e+08	1.18135e+06	0	0	462835	186940	0	3.12369e+06	7.32307e+07	7.99606e+07	0	0	22118	40276.8	3.10646e+07	1.3057e+07	0	0	0	1.05086e+06	0	3.74601e+07	7.31089e+06	291204	728.261	5.39549e+06	0	0	8.11065e+08	1.73068e+06	100113	193523	4.58724e+08	21954.9	468693	1.81058e+08	0	0	197442	79470.8	4.8116e+06
Lao PDR	0	0	0	0	0	0	0	0	0	0	0	0	0	0	0	0	0	0	0	0	0	0	0	0	0	0	0	0	0	0	0	0	0	0	0	0	0	0	0	0	0	0	0	0	0	0	0	0	0
Latvia	0	0	0	0	0	0	0	0	0	0	0	0	0	0	0	0	0	0	0	0	0	0	0	0	0	0	0	0	0	0	0	0	0	0	0	0	0	0	0	0	0	0	18987.3	0	0	0	0	0	0
Lithuania	0.00954312	132131	0.0241296	0.0305897	0	0	0	1.64276	0.930201	0.00228414	0	0	9455.61	57167.2	24223.3	479750	1535.54	723581	0	75625.9	0.00548624	0.00823215	2.57463	59285.8	2.83539	0	39210	0	199981	1.31356	0	0.0997825	0	63899.4	0	0	4.10801	0.000634112	169843	0.000834358	0.450527	0	190318	0.151225	0	0	0.000521487	515685	0
Luxembourg	0	0	668.255	0	0	0	0	0	0	0	0	0	0	0	0	0	0	0	0	0	0	0	0	0	0	0	0	0	0	0	0	0	0	0	0	0	0	0	1001.38	0	0	0	0	0	0	0	217.083	0	0
Malaysia	2915.3	611942	652651	9344.76	0	0	0	510328	3.16039e+07	674086	0	0	698759	2142.28	0	7160.8	589555	5.26019e+06	0	0	1675.97	753080	814813	1.62916e+06	2.89391e+06	0	0	0	0	0	0	35786.8	417.316	613008	0	0	5.14163e+07	3.02171e+06	583.298	254.885	3.8833e+07	0	70393.3	4.76031e+07	0	0	3544.54	1886.94	2.10208e+07
Malta	0	0	0	0	0	0	0	0	0	0	0	0	0	0	0	0	0	0	0	0	0	0	0	0	0	0	0	0	0	0	0	0	0	0	0	0	0	0	0	0	0	0	0	0	0	0	0	0	0
Mexico	8.77913	149.113	22.1978	28.1408	0	0	0	1511.25	855.732	2.10128	0	0	0.441384	2.3414	0	21.564	1341.86	1922.86	0	0	5.04702	7.5731	2368.51	160.015	177629	0	0	0	0	1208.4	0	0	0	4.54666	0	0	3779.13	0.583347	2805.44	0.767562	414.459	0	103.071	139.118	0	0	0.479738	3.07124	0
Myanmar	0	0	0	0	0	0	0	0	0	0	0	0	0	0	0	0	0	0	0	0	0	0	0	0	0	0	0	0	0	0	0	0	0	0	0	0	0	0	0	0	0	0	0	0	0	0	0	0	0
Netherlands	30.1343	4.92521e+06	1.86997e+06	2177.39	0	19060.3	0	5187.35	227376	21044.2	6367.43	17341.6	101746	83583.4	20347.8	50883.4	6.81791e+06	7.26624e+06	67795.9	24963.5	4551.06	25.9947	647723	407757	58801.5	0	99436	32685.5	24609.4	4380.21	7270.78	315.083	13.0372	0	0	7196.75	117160	218.965	125047	28327.5	26346.3	28048.7	23920.9	64480.8	11433.4	2200.84	322784	137302	27.4833
New Zealand	0	0	0	0	0	0	0	0	0	25.2579	0	0	0	0	0	0	0	0	0	0	0	0	0	0	0	0	0	0	0	0	0	0	0	0	0	0	0	0	0	0	0	0	0	0	0	0	0	0	0
Norway	11.4463	1342.75	28.9416	36.6901	0	0	0	317036	3.18581e+06	775221	0	0	0.575479	427197	0	28.1153	33387.6	376849	0	0	56938.8	9.87386	3088.08	208.628	832498	0	0	0	0	2.32465e+07	0	232.653	480.423	80840.4	0	0	2.02984e+06	1.21022e+07	2.29019	1.00075	153801	0	8.94851e+06	47198.9	0	0	0.625485	4.0043	1012.77
Taiwan	29343.5	4.0719e+06	2.3593e+06	12633.2	0	0	0	683475	3.28095e+08	1.61221e+07	0	0	45559.5	419640	0	947226	3.70937e+06	4.0813e+07	0	0	1.9838e+07	3399.78	2.41497e+06	7.5146e+06	8.83933e+07	0	0	0	0	6.27341e+07	0	41210.8	9990.72	592177	790.165	1.08566e+06	0	7.65878e+06	3.33795e+06	344.58	4.62405e+07	3248.45	353441	3.56627e+07	0	0	345839	261809	3.87655e+07
Philippines	0.0222585	0.378059	0.0562801	0.0713479	0	0	0	3.8316	2.16961	0.00532755	0	0	0.00111908	0.00593636	0	0.0546732	3.40214	4.8752	0	0	0.0127962	0.0192008	6.00511	0.4057	14922.5	0	0	0	0	3.06377	0	0.232734	0	0.0115275	0	0	107.519	0	0.00445352	0.00194607	1.05082	0	0.261326	0.352719	0	0	0.00121632	0.0077868	2653.21
Poland	8586.19	278039	6400.35	746.852	0	0	0	541264	4.23424e+06	134940	0	0	48077.1	170302	0	179770	48329.6	4.36488e+06	0	0	16108	200.989	898901	35454.7	3.58062e+06	0	0	571.218	0	34118.9	0	2615.9	83.5913	27576.2	0	146211	438617	59.6095	0	20.371	94040.2	754.288	4124.18	3864.35	0	0	568174	10010.5	176.217
Portugal	0.00575878	0.0978125	0.0145609	0.0184593	0	0	0	0.991322	0.561328	0.00137836	0	0	0.000289531	0.00153587	0	0.0141452	0.880212	1.26132	0	0	0.00331066	0.00496767	1.55366	0.104964	1.71101	0	0	0	0	0.792666	0	0.0602136	0	122.05	0	0	2.47897	0.000382654	0.00115223	0	0.27187	0	0.067611	0.0912563	0	0	0.00031469	0.00201462	0
Korea	1782.97	71.9779	5.8008	7.35384	0	0	0	394.924	9.38446e+06	30272.1	0	0	0.115344	0.611862	0	5.63518	3039.99	1.4781e+07	0	0	1.3189	1.97903	618.948	41.8155	159214	0	0	0	0	1.77065e+06	0	23.988	18.76	1.18815	0	0	5.43769e+07	11584.5	0.459025	0.200582	0	0	4535	16101.1	0	0	0.125367	0.802587	828056
Romania	0	0	0	0	0	0	0	0	0	0	0	0	0	0	0	0	0	0	0	783592	0	0	0	0	0	0	0	0	0	0	0	0	0	0	0	0	0	0	0	0	0	0	0	0	0	0	0	0	0
Russian Federation	0.444438	12757.2	1.12375	1.42461	0	0	0	7961.36	3.02318e+07	0.106376	0	0	0.0223448	0.118532	0	1.09167	19602.8	716.945	0	0	34367.4	0.383384	119.905	8.10065	6875.48	0	0	0	0	61.1746	0	7.47424	0	145243	0	0	191.316	0.0295316	0.0889239	0.0388573	14742.8	0	0	3345.82	0	0	0.0242865	0.15548	0
Singapore	379046	5.91978e+06	104173	4702.79	1159.46	0	0	300605	1.42518e+08	1.35138e+07	0	0	757.828	14517.1	0	50789.7	5.58034e+06	4.41416e+07	0	0	238390	4.63439e+06	2.48879e+06	1.09618e+07	3.88194e+07	0	0	8422.47	0	6.09064e+07	0	17445.3	8374.65	76641	0	15342.1	2.09547e+08	722288	669.784	1.38083e+06	2.07046e+08	0	42493.9	0	169246	0	80.1721	6529.35	245523
Slovakia	0.868479	14.7511	2.19593	2.78384	0	0	0	149.501	127218	0.20787	117.045	0	2939.17	0.973169	0	3753.57	936.585	168367	0	0	18536.6	0.749173	1254.7	872.157	565516	0	40836.6	1453.56	0	119.542	0	9.08078	0	2309.33	0	0	1849.42	0.0577079	1901.9	0.0759314	41.0006	484.185	74411.6	616828	0	0	835.366	0.774946	0
Slovenia	0	0	0	0	0	0	0	0	101565	0	0	0	0	0	0	0	0	0	0	68844.3	0	0	0	0	0	0	0	0	0	0	0	0	0	0	0	0	454423	0	0	0	0	625.239	0	0	0	0	0	0	0
Spain	1.29956	22.073	3.28592	4.16565	0	0	0	223.708	126.673	0.31105	0	0	0.0653376	0.443619	0	3.1921	975.44	285.949	0	120.046	1091.16	1.12104	350.609	135.73	13888.3	0	0	0	0	178.878	0	13.5882	0	0.673036	0	4196.6	559.421	6218.46	0.260019	49.1323	61.352	0	15.2575	20.5935	0	368.141	0	0.516275	198934
Sweden	19.0777	324.033	48.2375	61.152	0	0	0	3534.15	372145	4.56623	0	0	0.95916	888.425	0	11007	2916.95	4178.51	0	0	20.9714	16.4569	5146.96	347.724	685027	0	0	0	0	2625.94	0	4570.23	0	9.88022	0	1302.5	22840.9	1.26766	3.8171	1.66797	2665.32	0	225.55	312.318	0	0	1.04251	0	23673
Thailand	0.993401	33.2199	4.15282	2.93795	0	0	0	157.777	363929	15816.9	0	0	4.53593	0.571398	0	2.25132	158.129	247.395	0	0	833.542	1140.66	247.277	19.3162	602.547	0	0	0	0.0749289	10111.4	0	13.1343	134.683	7.08967	0	0	18515.4	6757.45	0.183386	0.0801347	182996	0	40.2089	9267.12	0	0	0.22492	0.707786	0
Turkey	0	0	0	0	0	0	0	0	0	0	0	0	0	0	0	0	0	0	0	0	0	0	0	0	125504	0	0	0	0	0	0	0	0	0	0	0	0	0	0	0	0	0	0	0	0	0	0	0	0
United Kingdom	54619.7	6.85129e+06	294368	7470.11	0	0	0	350029	1.35054e+07	1.08895e+06	692.264	0	6527.94	53497.2	0	2.46548e+06	4.2561e+07	2.79632e+07	1431.55	11434.4	190375	3075.32	1.64585e+06	9.15629e+06	1.71074e+06	1607.61	272.104	19397.4	0	8.73118e+06	0	9939.27	674.711	3.40935e+06	3148.2	49175.8	2.1749e+07	154836	36390.7	82.5476	1.0453e+06	1417.54	297454	6.52259e+06	503.192	0	142560	109448	234966
USA	894112	2.8372e+07	2.38964e+06	94974.4	5158.63	0	0	3.03056e+06	9.4748e+07	1.87515e+06	0	0	1.48532e+07	36152.3	0	82249.6	4.23298e+07	3.58015e+07	0	4006.53	460878	0	2.63628e+06	5.64449e+07	1.44325e+08	0	3077.91	82683.2	0	3.94205e+07	0	6.00948e+06	0	1.07695e+07	47629.6	83057.2	1.2309e+08	469967	52531	18065	5.08321e+07	34014.6	310695	7.27549e+07	4006.53	5662.56	68705.8	618995	679037
Vietnam	0	535.511	0	0	0	0	0	0	3.23148e+06	491068	0	0	0	0	0	0	296.974	2.64797	0	0	0	0	0	0	2986.07	0	0	0	0	5424.44	0	0	304.327	0	0	0	130501	160.653	0	0	76504	0	914.287	626.845	0	0	0	0	641.543
ROW	561.962	10507.4	14838.4	36.686	0	0	0	5826.14	3.98382e+07	189716	0	0	12967.3	339.604	0	54.5924	295584	189399	0	0	32282.4	9.87274	3397.22	2387.24	418760	0	49.3341	0	8.75834	11282.8	0	251.859	117.57	7473.65	24.8342	0	982984	407.081	6479.29	191.016	30096	8402.13	65347	164684	0	0	142304	26.072	273.19
total	3.51399e+06	1.54949e+08	1.26293e+07	352290	317765	23908.1	0	1.36975e+07	1.11228e+09	4.4861e+07	7265.78	17685.8	1.91086e+07	2.97197e+06	47509.1	8.10381e+06	2.58204e+08	3.34358e+08	100481	1.03222e+06	1.20984e+08	7.18105e+06	8.21075e+07	1.6785e+08	4.13728e+08	1607.61	183841	1.45475e+06	497798	8.99019e+08	7.32698e+06	6.57518e+06	31028.7	5.57347e+07	147607	1.64749e+06	2.3446e+09	6.34763e+07	4.01311e+06	1.74482e+06	1.4318e+09	174127	3.40989e+07	4.13082e+08	196923	319348	2.26713e+06	3.10327e+06	4.37899e+08
TFM of the global silicon wafer trade by region groups in 2017
Unit: $
Region groups	Oceania	Europe	S Asia	America	East Asia	ROW	Total
Oceania	96014.3	22172.7	55611.8	11181.1	41543.5	3.1752e+06	3.40173e+06
Europe	2.06053e+06	5.27777e+08	1.98777e+08	2.64958e+08	6.40696e+08	6.58687e+07	1.70014e+09
S Asia	382161	8.87976e+07	1.50885e+08	8.4589e+07	7.59985e+08	4.36115e+06	1.089e+09
America	941750	2.11373e+08	1.14953e+08	1.65037e+07	4.1523e+08	1.75465e+07	7.76548e+08
East Asia	180557	3.91032e+08	1.81228e+09	5.91059e+08	3.48986e+09	3.49819e+08	6.63423e+09
ROW	586.796	806616	209102	217049	4.14598e+07	0	4.26931e+07
Total	3.6616e+06	1.21981e+09	2.27716e+09	9.57338e+08	5.34727e+09	4.40771e+08	1.0246e+10
[truncated: 6 more columns]

## Sheet: Data sheet 5
TFM of the global PV solar cell and module trade in 2017
Unit: $
Country/Economy	Australia	Austria	Belgium	Brazil	Brunei	Bulgaria	Cambodia	Canada	China	Hong Kong	Croatia	Cyprus	Czechia	Denmark	Estonia	Finland	France	Germany	Greece	Hungary	India	Indonesia	Ireland	Italy	Japan	Lao PDR	Latvia	Lithuania	Luxembourg	Malaysia	Malta	Mexico	Myanmar	Netherlands	New Zealand	Norway	Taiwan	Philippines	Poland	Portugal	Korea	Romania	Russian Federation	Singapore	Slovakia	Slovenia	Spain	Sweden	Thailand
Australia	0	3059.1	35121.6	3253.98	0	283.837	225190	172819	4.08673e+06	487856	0	0	2121.27	2320.92	7.45103	67.2274	42608.4	201035	14.1633	459.524	199636	297536	98740.9	111128	188427	6370.38	13.5061	294.485	0	125581	0	27347.2	0.0602456	53908.6	2.70594e+06	3669.2	68366.1	159812	583.643	3.56615	134711	18.7469	77035.9	519185	0.0497188	0.0145756	223726	32211	1.01325e+06
Austria	15453.3	0	21785.8	1377.81	0	15924.7	0	21453.3	98950.5	1120.98	144200	98909.8	4.64392e+06	279844	1.00659	198.685	306263	1.21018e+07	51649.8	6.55061e+06	49241.4	3321.94	263.39	6.02954e+06	445834	0	0.220687	1555.63	79285.3	1.42394e+06	30.0115	4475.72	0.00813886	1.21663e+06	3916.91	63231.6	24617.8	1.32823e+06	4.01769e+06	624986	19724.2	341424	30562.3	2.02346e+06	194640	2.06777e+07	79228	463684	178059
Belgium	14714	44541.9	0	2940.28	0	5121.77	0	56623.4	616219	148631	445.17	273.104	81464.9	19948.3	10108.5	640639	2.42346e+07	2.27629e+07	105408	400789	21667.1	184.157	32183	514693	59079.2	0	9908.97	2235.85	5.71404e+06	6084.67	114.044	2656.72	0.0212808	1.06862e+07	86.1726	4560.92	5969.41	25678.6	455819	4.75473e+06	24368.5	112003	259938	28514.5	11543.4	18108.9	9.70838e+06	84432	19044.7
Brazil	121.135	0.0214573	0.119697	0	0	0	0	19.285	833920	0.109569	0	0	0	0.0178183	0	0	0.27806	0.405863	11308.2	0	0.19586	0	0	356.157	633.259	0	0	0.0250046	0	0.182425	0	99668.3	0	216.619	0.022857	0.0205258	182176	0	0	0	0.0163171	0	0	0.0197346	0	0	61569.7	1078.2	0.0858912
Brunei	0	0	0	0	0	0	0	0	0	0	0	0	0	0	0	0	0	0	0	0	0	0	0	0	0	0	0	0	0	0	0	0	0	0	0	0	0	0	0	0	0	0	0	0	0	0	0	0	0
Bulgaria	77.1671	93.2486	981.666	130.698	0	0	0	394.784	94256.4	19864.7	0	0	15.3684	25.1694	0	1.98459	690.296	7887.79	329103	18.6612	1760.27	2369.17	0	120231	6904.85	0	366.632	11.6397	3898.49	301.625	0	382.076	0	116.403	11.6262	0.38836	9233.78	3213.09	23.5977	0	3247.13	13306.8	53957.8	3760.36	0	0	488.461	7.39974	3539.74
Cambodia	0	0	0	0	0	0	0	0	0	0	0	0	0	0	0	0	0	0	0	0	0	0	0	0	0	0	0	0	0	0	0	0	0	0	0	0	0	0	0	0	0	0	0	0	0	0	0	0	0
Canada	227884	519472	24008	326.755	0	0	0	0	1.44502e+06	2.92051e+06	0	0	4253.15	14388.8	0	432068	343994	7.153e+06	10315.5	294.703	30745.2	161144	25667.6	526724	1.06774e+06	0	354.355	31244.7	0	901674	0	13717.5	0	1.22707e+06	21147.4	6421.13	899033	2.56135e+06	6783.5	5220.95	4.43264e+06	6190.53	43205.5	939116	0	0	4890.64	539135	247.515
China	5.54516e+08	1.73592e+07	2.47427e+07	3.77803e+08	1932.04	59611.2	5.43424e+06	7.398e+07	0	4.58292e+07	834786	243986	1.15377e+06	703805	932318	1.58753e+06	3.26704e+07	1.04748e+08	358709	116545	2.61889e+09	1.97893e+07	442406	4.48978e+07	9.91195e+08	2.14272e+06	2324.61	3.84536e+06	4.00306e+06	6.82332e+07	84385.5	4.7608e+08	2.28207e+07	2.16189e+08	5.60615e+06	1.28024e+06	5.29109e+06	5.24507e+07	1.41814e+06	69684.3	2.25132e+08	367489	4.80799e+07	1.87611e+07	5024.76	3.20461e+07	8.71962e+06	4.28996e+06	6.16459e+07
Hong Kong	0	0	0	0	0	0	0	0	377509	0	0	0	0	0	0	0	0	0	0	0	0	0	0	0	0	0	0	0	0	0	0	0	0	0	0	0	0	0	0	0	0	0	0	0	0	0	0	0	0
Croatia	66245.5	1.05413e+06	0	0	0	220.606	0	0	1227.68	0.0386655	0	0	87.0555	349915	11853.4	0	7.63889e+06	9.1974e+06	186611	1.85446e+06	629.174	0.630399	0	3.80454e+06	2151.06	0	92.0018	0	1818.27	0	0	0	0	2.89878e+06	3459.47	391640	0	0	1814.32	194.886	0	2140.77	477.816	0	164823	386233	16233.9	139.487	155.315
Cyprus	0	0	0	0	0	0	0	0	0	0	0	0	0	0	0	0	1889.44	0	53342.9	0	0	0	0	0	0	0	0	0	0	0	0	0	0	0	0	0	0	0	0	0	0	0	0	0	0	0	0	0	0
Czechia	80913.5	3.0906e+06	1.44931e+06	2386.96	0	129453	0	4494.89	90818.4	21652.9	29635.3	214782	0	1.21786e+06	5506.3	48293.1	3.27527e+07	3.63708e+07	4289.76	6.2848e+06	7741.42	23.3784	506315	6.10581e+06	12190.3	0	58502.9	23671.6	2.78059e+06	66721.1	199030	32332.4	0.001616	7.03818e+06	242.686	26380.6	267375	15424.2	3.23862e+06	65832.2	15866.4	154356	176966	90406.8	5.09638e+06	61925.7	712294	260050	428.029
Denmark	108372	1.01682e+06	220486	7521.34	0	17408.7	0	43247.5	2.2802e+06	471093	1579.6	304.116	628886	0	236.157	771411	110066	6.87368e+06	7893.45	749.794	46226	7612.66	3051.47	394783	207909	0	11766.4	323.907	0	62874.9	380.145	15181.9	0.0086257	1.43111e+06	21184.7	423342	17090.5	77544.9	422874	66867	111540	30212.6	2287.69	198097	14501.5	485.187	313294	2.1905e+06	39049.6
Estonia	0.00293722	0.0483995	0.00719333	0.00211044	0	0	0	1.15895	12.0138	0.00658465	0	0	0	0.00107081	0	2.55322e+06	0.0423638	0.0243908	0	0	0.0117704	0	0	803.308	0.455728	0	18366	27.0118	0	0.010963	0	0.272777	0	0.0160193	0.00137361	525.202	0.00150638	0	0	0	0.000980592	0	110468	0.00118597	0	0	0	496.19	0.00516172
Finland	8888.25	101533	17624.6	7409.22	0	24.0607	0	312956	436788	17076	18380	0	134.256	13298.6	267677	0	141115	835873	1006.89	719.845	12938.8	29.4685	2822.31	61078.5	83227.2	0	37097.4	115606	0	1843.12	0	9489.57	0.119347	52579	19.1564	49405.7	106300	9059.23	21208.7	11563.5	14642.5	36900.8	820112	17511.9	721.374	0.0288744	18940.3	43493.4	8830.06
France	1.99331e+06	858685	9.97721e+06	507140	110.042	43763.1	0	4.73329e+06	3.96537e+07	976881	3.51583e+06	46949.9	210164	234285	19846	2.44917e+06	0	2.70593e+07	709555	438297	6.39596e+06	395318	465617	2.52366e+07	4.31115e+06	0	12161.5	1.09858e+07	578747	20024	335953	470622	1.79947	2.48504e+07	2045.84	7145.14	1.41361e+06	160508	2.45504e+06	388622	4.08089e+06	1.22577e+06	3.87117e+06	4.22175e+07	68294.6	24023.6	3.76517e+06	9.22619e+06	25476.8
Germany	3.4522e+06	4.89181e+07	3.32219e+07	1.54805e+06	0	2.99779e+06	1278.49	3.16971e+06	9.32335e+07	1.04583e+07	851664	1.7229e+06	1.14537e+07	1.93227e+07	2.63336e+06	7.82895e+06	7.75508e+07	0	3.75683e+06	4.62929e+07	5.74113e+06	801409	9.67256e+06	7.3348e+07	1.75934e+07	3232.23	567339	3.43308e+06	5.72592e+06	5.02404e+06	2.9897e+06	2.66958e+06	7080.85	1.82797e+08	192877	3.00038e+06	1.66724e+06	3.6277e+06	8.61758e+07	6.04507e+06	6.2363e+06	2.03686e+07	7.34287e+06	5.20012e+06	6.64067e+06	2.47077e+06	2.03295e+07	1.872e+07	1.71628e+07
Greece	0.0200024	0.257668	0.0489866	0.0143721	0	412207	0	7.89245	715.336	0.0448415	0	270990	0	0.0072922	0	0	2742.94	45095.4	0	0	0.0801566	0	0	4276.64	1313.93	0	0	0.0102332	0	0.0746582	159953	1.85761	0	116.153	0.0093543	0.00840025	0.0102584	0	0	0	0.00667783	0	0	0.00807645	0	6985.67	3843.47	0	0.0351513
Hungary	447539	175266	11768.2	238.95	0	47995.9	0	2060.49	392382	36184.5	603.23	20.0076	6111.35	46.1939	17089.6	3.72847	81252.7	5.66887e+06	757.521	0	26416.8	38.7755	4126.59	40846.2	17213.1	0	293.016	21.6938	0	74431.2	12.0046	95664.4	0.000370228	705972	21.6453	1.16343	1412.72	5852.5	319590	139.075	13621.8	467129	30826.7	10532.5	6.81292e+06	3191.22	85660.7	30324.1	10380
India	36744.1	476.034	9.55728e+06	36350.9	0	52.8408	0	510912	1.47342e+06	63381.3	2.23475e+06	0	35674.1	1.24026e+07	133569	115795	217986	9.00946e+06	480785	61.8886	0	80.5371	240397	3.10753e+06	1.80677e+06	0	4.96108	240605	0	11157.1	0	33923.7	311619	100786	205.152	166.126	56103.8	27950.8	124732	311628	81594.4	2.41804	496.654	12163.5	8903.52	284909	1.00614e+06	17866.8	1559.21
Indonesia	195869	379.376	567.132	1544.87	0	324.171	0	6.85307e+06	354759	12820.4	0	0	230.452	26.2068	325.204	118790	3700.27	2.20143e+06	0.51756	68.0862	58586.4	0	93.3851	628.461	233871	0	62.659	39.6099	0	779.483	0	82601.6	2.62946	238738	63170.2	392.921	4855.98	2365.63	197.845	82624.3	20358.8	0.7162	7016.01	20941.3	2.17001	0.636159	404.799	41247.3	467.537
Ireland	63536.9	6623.64	14210.4	1263.15	0	1.20374e+06	0	71280	1.4013e+06	47691.8	0	0	11232.1	2097.06	1162.33	20067.6	12692	698891	3572.75	4133.81	19751.7	53.1928	0	117400	86056.4	0	1.73229	26157.6	0	6870.74	0	19300.3	0.0233155	168396	40.6479	4190.19	35701.8	7707.9	24646.6	901.724	113444	9577.49	20642.6	9729.72	1748.69	220.09	371898	22410.2	5786.2
Italy	136778	1.53193e+06	2.13809e+06	929722	0	518126	0	835834	7.68669e+06	381918	387513	389150	647159	159395	14134.9	102441	6.80412e+06	1.16951e+07	236919	1.34986e+06	2.20358e+06	63885	335287	0	596887	1692.65	20774.6	39357.3	12244.7	13272.5	1.51649e+06	248845	0.0119966	1.80452e+06	4108.43	132975	258837	89705.7	2.16158e+06	504649	572044	1.99237e+06	2.25618e+06	131329	1.45617e+06	469340	1.82614e+06	2.61019e+06	228911
Japan	138599	140009	1.69449e+06	230360	0	18336.3	0	94929	3.79783e+08	3.23343e+07	0	0	156042	40447.3	1.01477	3233.22	1.26784e+06	6.70447e+06	938.718	30378.7	1.98082e+06	2.17485e+07	0.291398	30761.6	0	0	800.872	18210.4	0	3.30554e+07	0	488085	0.00820494	194590	18252.1	224657	6.46865e+07	1.06489e+07	38415.1	2389.65	1.15889e+07	1242.46	58940.6	1.78123e+07	3476.6	0.00198507	17231.5	12048.1	5.90367e+07
Lao PDR	0	0	0	0	0	0	0	0	0	0	0	0	0	0	0	0	0	0	0	0	0	0	0	0	0	0	0	0	0	0	0	0	0	0	0	0	0	0	0	0	0	0	0	0	0	0	0	0	0
Latvia	132.97	4.42266	50.3636	6.6867	0	0.579187	0	1.53758	4530.81	1021.39	0	0	162.852	1.27695	2172.83	0.102053	35.0348	411.579	0.0296528	0.959613	3159.04	1.09373	0	0.970812	610.646	0	0	182.644	0	15.3329	0	15.2312	0	5.72641	0.575612	0	36.9756	165.226	1.21346	0	166.961	0.0392477	374139	193.349	0	0	0.477084	0.380515	15.3177
Lithuania	2264.36	51711	75891	3263.34	0	289.004	0	264435	2.44074e+06	488573	46862.9	0	1922.92	73973.7	5214.27	5931.54	17841.3	4.96959e+06	14.1888	461.114	33085.4	532.461	42.5423	406287	244994	0	3864.92	0	0	7399.34	0	857197	0.099322	245893	287.144	330500	17858.1	79041.1	25253.7	1760.55	186029	18.7812	321443	92914.8	98497.7	0.0240295	217553	929673	7358.61
Luxembourg	5.90759	2.70259e+06	2.33211e+07	0.899413	0	0.188151	0	4042.12	644.627	3.1317	0	498.19	11172.4	4509.74	110.233	12009.1	7.60885e+06	1.21675e+07	4.53539	95698.6	6445.93	1292.64	0.0549319	34124.2	48.3879	0	0.0367471	0.0349877	0	0.455094	0	1348.96	0.00154672	1.76573e+07	0.109458	31553.3	2.70879	0.668204	1566.71	274274	0.702558	9137.49	3869.6	2.44716	0.00127646	0.000374207	909.583	40552.9	0.256745
Malaysia	7.88915e+06	679.519	14672	4558.44	0	136.388	0	2.40768e+06	2.20852e+06	150838	0	0	149.465	1311.23	56.2287	153.943	3.32926e+06	4.51112e+07	4.20256	144.878	6.44702e+06	840795	16.1466	9288.81	1.10262e+08	0	14.3422	1671.64	0	0	0	483756	0.45464	1.43109e+07	8284.19	1369.15	965947	448042	202.525	26.9118	60461.7	5.5678	1471.25	2.0893e+06	0.3752	0.109994	136.166	169.627	1.14324e+06
Malta	0	0.00675061	0	0	0	0	0	0	0	0	0	0	0	0	0	0	0.00367602	0	0	0	0	0	0	112.043	0.0633481	0	0	0	0	0	0	0	0	0	0	0	0	0	0	0	0	0	0	0	0	0	0	0	0
Mexico	60.7893	6.49021	85.6143	22.5287	0	2.0793	0	35288.5	5083.39	1190	0	0	1.88825	5.74548	1.45649	3.73146	7.89286e+06	447.286	0.0344411	1.34449	114.908	2.35095	0.418242	8.79243	620.043	0	0.308029	6.75622	0	16901.4	0	0	0.0117765	120.695	6.82244	6.64955	484.455	1884.79	2.20063	0.697092	195.601	0.045725	33.4386	239.15	0.00971875	0.00284915	2026.96	3.43888	39.1493
Myanmar	0	0	0	0	0	0	0	0	0	0	0	0	0	0	0	0	0	0	0	0	0	0	0	0	0	0	0	0	0	0	0	0	0	0	0	0	0	0	0	0	0	0	0	0	0	0	0	0	0
Netherlands	88656.7	2.45753e+07	9.46218e+07	93895.1	0	525816	0	844165	9.3235e+06	1.42626e+06	1.63879e+06	3.88695e+06	1.03546e+07	4.13794e+06	2.69019e+06	3.8615e+06	2.43917e+08	6.33058e+08	1.8129e+06	2.38621e+07	200012	423569	1.3406e+06	7.14963e+07	2.94008e+06	0	99927	907778	3.3947e+07	58989.1	2.04411e+06	51468.9	0.318153	0	5622.26	781385	2.11527e+06	267259	1.18161e+07	1.29627e+07	623927	1.63474e+06	899086	659096	2.07533e+06	0.0769724	3.00411e+07	1.80199e+07	1.70703e+06
New Zealand	306638	0	0	0	0	0	0	0	0	0	0	0	0	0	0	0	0	0	0	0	0	3110.51	0	0	0	176.174	0	0	0	0	0	0	0	0	0	0	0	0	0	0	0	0	0	0	0	0	70916.5	0	5145.66
Norway	0.0773258	1223.13	0.189373	0.0555598	0	0	0	30.5107	0.241525	0.173349	0	0	3089.49	33886.6	24974	2594.26	0.487343	37707.4	27560.7	0	98723.6	0	0	2008.95	14582.2	0	3200.81	3864.89	0	0.288615	0	7.18117	0	6317.96	0.036162	0	0.0396573	0	45295.7	0	734.691	0	771.269	0.0312221	0	0	2800.21	108934	0.135889
Taiwan	8.15642e+06	2.86835e+07	3.02358e+06	501233	0	14423.6	0	1.03854e+07	7.40065e+08	2.45939e+07	2.37881e+06	0	5.17493e+07	49131.4	420653	122901	2.44876e+07	1.24709e+08	57518.3	636593	7.70671e+07	8.76164e+06	140.727	2.40263e+07	1.10395e+08	0	702.951	3.0997e+06	6.10013e+06	6.5874e+06	226572	5.68684e+06	3.96248	7.88782e+07	72512.2	614.623	0	2.03853e+07	9.71238e+06	6.87821e+06	3.24255e+07	1.1559e+06	242943	5.70615e+07	3.27011	3.02902e+06	1.22824e+06	13860.9	3.58695e+07
Philippines	457140	15022.1	900355	18603.2	0	1634.03	0	1.08483e+06	1.39593e+07	2.79693e+06	0	0	2197.41	3534.63	49.3979	1808.78	1.99682e+06	1.2253e+06	81.2154	2636.06	159569	3032.23	45653	647966	2.7405e+08	0	78.7232	1628.62	0	97575.4	0	3.12038e+07	0.399409	110704	1647.57	101.886	154001	0	17373.2	23.6424	641557	107.499	35325.8	629105	0.329619	0.0966312	909511	8829.24	764243
Poland	6125.74	114140	469413	13661.7	0	141035	0	6670.99	408014	34659.3	8065.08	4.33359e+06	435508	42317.3	619253	334274	768591	8.36025e+06	189461	735358	99753.4	37.1407	1057.42	1.20886e+06	27795.4	0	11954.4	12839.2	84748.4	2684.75	49.0187	1763.85	0.000511854	3.68511e+06	85.8336	112472	6544.36	5601.89	0	62054.7	11554.4	39655.5	189201	10705.9	44367.9	34568.2	312426	955948	839.034
Portugal	2357.05	192605	4.72409e+06	84911.5	0	347.406	0	3085.36	2.76724e+06	612654	0	0	474.025	96085.3	0.00237988	61.2186	509751	2.38416e+06	62482.6	217244	31120.8	656.032	15165.8	3001.52	210866	0	15.1711	347.163	148170	9216.85	0	15475.5	1.92426e-05	3.03419e+06	347.765	2.25177	22181.2	99104.7	727.85	0	100147	57743.6	1116.4	115975	1.58803e-05	432.165	566423	339798	9197.12
Korea	3.77522e+07	5151.06	1.66435e+07	25109.2	0	590465	0	3.54597e+07	1.80268e+07	862115	0	60543.1	1675.97	6217.88	120817	3835.11	135795	5.9789e+07	2.64132e+06	17077.2	459302	11102.2	433.958	40479.8	2.38562e+08	0	310.539	5307.62	0	7.26899e+06	150467	1.09615e+06	12.219	1.60835e+08	837082	5670.82	507863	633415	378462	28323.8	0	33.3774	34028.2	220398	10.084	516400	4027.04	3431.74	1.4563e+07
Romania	18.1502	9563.5	477.267	30.7675	0	18112.6	0	82.3094	39365.7	4679.21	0	0	3387.91	5.91898	0	0.467486	2.11652e+06	103259	16.1419	2222.24	238.272	5.01014	440.168	391747	8459.49	0	0.115859	2.72797	0	70.949	0	1088.87	0	79667.7	2.72597	7085.79	169.476	943.94	663.81	2003.77	764.878	0	8.52561	885.771	896.342	0	2.18543	11962.3	70.5024
Russian Federation	230.054	1406.33	2424.9	8.05768	0	1093.26	0	949.554	326320	972.479	0	0	2184.57	2.08505	316.071	0.0966275	3197.3	32318.3	0.0280763	268.1	1.20774e+06	1.11709	241.104	6486.02	3830.95	0	0.0239476	26314	0	156327	0	237.571	0	1957.87	448.976	1.0091	737878	156.442	50709.6	0	99587.3	0.0371611	0	184.04	0	0	220.989	592.704	182148
Singapore	3.4572e+07	16050.8	144971	20280.3	19888	1727.33	103865	2.74574e+06	1.67442e+07	2.87216e+06	0	0	2289.72	9248.11	103.115	542.596	111465	631417	83.3362	2713.18	3.52149e+07	1.38192e+06	29.6104	3531.8	3.0228e+07	0	90.8093	2360.23	0	5.49754e+06	0	190467	118418	1.38485e+08	325964	729.625	1.15657e+07	1.38485e+06	3466.33	49.3523	633081	110.312	7.85753e+06	0	0.688062	0.201712	1466.51	1281.58	9.36791e+06
Slovakia	52827.3	91131.1	181.809	5289.32	0	23.2507	0	476260	19596.4	2842.82	376.144	0	195585	17.3802	22.2313	55.4604	4111.68	2.89206e+06	0.0911882	6.49041e+06	1304.3	19.8575	6.3839	53.1253	210831	0	4.33104	63365.1	0	151.047	0	37492.1	0.179752	896.518	21.8025	35.1351	411.654	472.677	10012.6	10.6402	1061.54	9922.91	483.124	37062.2	0	283.152	2801.63	131.947	163.441
Slovenia	795.429	753772	8.45836e+06	2986.87	0	74765.3	0	1493.59	143356	33030.8	5.04652e+07	54266.7	2159.37	228706	721463	518.496	5.02755e+06	497657	782488	657017	1690.98	35.7997	10141.9	9.90185e+06	19100	0	0.817725	53214.8	767833	509.387	87146.3	1414.5	0	4.39767e+06	2426.24	1238.01	1296.37	5341.94	463770	0	5399.24	136184	60352.2	11194.5	6227.38	0	47756.7	238975	5612.62
Spain	185736	397.019	22324.8	139238	0	11896.2	0	7543.64	26931.3	6500.16	0	591.226	172731	6639.99	0.0299865	1308.22	501634	807618	4121.14	366.213	363382	143644	33138.7	213742	13236.3	0	4025.7	12.5843	38.0145	3897.75	5115.95	360525	0.000242457	197857	32.8444	140293	1726.84	1045.19	82000	9.46446e+06	2321.48	1292.74	190.486	49570.9	4652.78	294.112	0	1692.11	1019
Sweden	21102.6	54667.2	24790.3	107386	0	5797.27	0	17838.4	3.4349e+06	92276.1	3467.32	3067.17	6397.34	158191	120605	626658	1.32804e+06	448726	9882.36	15679.8	73414.1	99.4693	6877.85	118766	65955.3	0	14573	733774	285.109	5271.09	0	273907	0.00629426	777779	469.078	2.492e+06	38062.7	16053.1	457476	11369.7	280407	457369	11554.2	36108.5	1630.63	4407.68	48437.5	0	349091
Thailand	1408.43	149499	4304.75	5952.61	0	82.7909	0	734489	1.60333e+07	86673.2	0	0	90.4602	115.303	34.5448	94.4006	3412.38	1.15183e+07	2.53067	87.3499	7.72408e+06	47859.2	9.91982	182333	35599.9	0	8.76758	60.4389	0	4.44645e+06	0	4.59135e+07	1189.31	59378.1	73.5128	48.5433	2.20132e+06	14045.9	6.30896e+06	41915.1	1.14977e+06	3.35284	900.661	91183.3	0.230508	50749.3	82.8311	103.555	0
Turkey	0	6.94487	0	0	0	81120.7	0	0	192553	0	0	0	0	0	0	0	13958.1	21760.8	821.784	0	0	0	0	115267	65.171	0	0	0	0	0	0	21368.2	0	3840.04	0	0	9407.33	0	0	0	0	4131.18	0	0	0	0	0	0	806798
United Kingdom	402314	511140	949552	94250.4	0	121788	0	853867	2.41546e+07	5.36961e+06	906382	5004.91	216188	147189	1.78097e+06	274656	3.50884e+06	2.31293e+07	27344.8	317834	1.94937e+06	8147.81	1.91104e+06	4.42506e+06	3.21687e+06	0	12341.5	24623.2	272682	532708	21055	1.20139e+06	1614.91	3.26371e+06	4312.45	106407	583163	973112	2.83218e+06	63476.5	947629	343767	911087	3.56714e+06	242931	51487.7	5.90501e+06	5.64153e+06	248974
USA	437736	33646	16422.3	45237.3	0	0	2825.94	7.85148e+06	3.75197e+06	1.54514e+06	0	0	110553	35722.2	0	92951.5	1.96669e+07	9.94041e+06	0	0	678963	17628.7	33512.4	1.09139e+06	1.41907e+07	0	0	19072	0	96360.6	0	2.91424e+06	0	217730	21368.2	9396.65	384534	151838	8970.18	10530.9	203398	4597.72	27238.2	207711	0	0	34033.2	60176.3	101838
Vietnam	1.03007e+06	39647.9	1.28937e+07	4.7181e+06	0	471341	20773.8	6.48914e+06	4.424e+07	2.29119e+06	0	0	1877.97	5464.75	173.468	174105	211946	8.05015e+07	372809	2167.4	2.27909e+07	68446.6	251256	3.92032e+06	2.72269e+07	13703.8	89.5914	4965.95	445.17	1.2093e+07	100965	2.22982e+06	10810.1	6.59847e+08	4722.51	3221.9	6.91919e+06	369394	297655	1.92915e+06	4.82237e+06	132934	7875.64	2.07032e+07	1.15751	2.39443e+06	2.44204e+06	1.83167e+06	8.73463e+06
ROW	70520.9	35033.2	65773.8	13103.7	0	20160.6	0	507830	8.47373e+07	170972	15044.4	5371.08	36833.2	2195.47	302.961	5001.35	650134	1.09888e+06	661.518	88540.4	118748	1180.71	1562.87	83470.8	361689	0	437.139	1890.82	178.34	15190.9	5289.69	44708.6	1.09929	1.09556e+06	16458.2	72837	356835	250920	50634	286.179	163666	3008.8	199781	188985	1288.93	14793	83781.6	5519.63	15059.9
total	6.52939e+08	1.32859e+08	2.49505e+08	3.86981e+08	21930.1	7.55244e+06	5.78817e+06	1.61045e+08	1.51739e+09	1.37673e+08	6.34824e+07	1.13381e+07	8.23455e+07	3.98055e+07	1.05547e+07	2.21929e+07	5.07997e+08	1.28677e+09	1.22986e+07	9.64698e+07	2.79042e+09	5.49856e+07	1.54809e+07	2.82782e+08	1.83021e+09	2.1679e+06	891872	2.37266e+07	6.02211e+07	1.45925e+08	7.92682e+06	5.72981e+08	2.32714e+07	1.53885e+09	9.94506e+06	9.71629e+06	1.01585e+08	9.62897e+07	1.33447e+08	4.46657e+07	2.94956e+08	2.91194e+07	7.44235e+07	1.73768e+08	2.29557e+07	6.25469e+07	8.91863e+07	6.68002e+07	2.13264e+08
TFM of the global solar cell and module trade by region groups in 2017
Unit: $
Region groups	Oceania	Europe	S Asia	America	East Asia	ROW	Total
Oceania	3.01258e+06	1.16312e+06	2.5886e+06	4.38498e+06	4.96609e+06	2.7514e+06	1.88668e+07
Europe	7.39266e+06	2.99873e+09	3.39634e+08	3.42492e+08	2.60928e+08	2.33626e+08	4.1828e+09
S Asia	4.45864e+07	1.07297e+09	5.90273e+08	1.36527e+09	5.76608e+08	6.60493e+07	3.71576e+09
America	708324	5.77795e+07	1.38197e+07	1.62043e+08	3.1865e+07	1.72764e+07	2.83492e+08
East Asia	6.07097e+08	1.21751e+09	3.95741e+09	2.52495e+09	2.92166e+09	3.97376e+09	1.52024e+10
ROW	86979	4.03344e+06	1.99114e+07	2.09451e+06	8.57905e+07	0	1.11917e+08
Total	6.62884e+08	5.35219e+09	4.92364e+09	4.40123e+09	3.88181e+09	4.29347e+09	2.35152e+10
[truncated: 6 more columns]

## Sheet: Data sheet 6
Carbon embodied in the global PV product trade in 2017
Unit: t
Country/Economy	Australia	Austria	Belgium	Brazil	Brunei	Bulgaria	Cambodia	Canada	China	Hong Kong	Croatia	Cyprus	Czechia	Denmark	Estonia	Finland	France	Germany	Greece	Hungary	India	Indonesia	Ireland	Italy	Japan	Lao PDR	Latvia	Lithuania	Luxembourg	Malaysia	Malta	Mexico	Myanmar	Netherlands	New Zealand	Norway	Taiwan	Philippines	Poland	Portugal	Korea	Romania	Russian Federation	Singapore	Slovakia	Slovenia	Spain	Sweden	Thailand
Australia	0	8.91592	102.106	9.46398	0	0.825146	654.652	513.668	15339.1	1418.25	0	0	6.16683	6.74752	0.0216609	183.433	124.116	934.005	0.0411742	1.33589	580.363	864.971	298.671	323.084	548.178	18.5194	0.0392636	0.8561	0	365.262	0	79.5191	0.000175141	164.698	8343.2	10.6668	292.54	464.59	4146.02	39.8181	391.682	0.0544993	223.993	1510.41	0.000144538	4.23727e-05	650.395	93.6414	3137.38
Austria	44.4761	0	62.7163	4.08274	0	46.0598	0	68.2402	1386.89	3.23121	414.481	284.3	13348.2	804.376	0.706117	0.664925	909.406	37266.5	148.459	18830.1	143.953	9.58134	11.0637	17332.3	1984.64	0	0.00063433	4.47142	308.923	4804.36	0.0862631	13.2642	2.33938e-05	3497.02	11.2585	196.995	718.411	3817.77	11548.8	1796.42	158.272	981.369	88.295	5886.3	560.073	59434.7	227.73	1332.95	512.996
Belgium	43.6123	152.297	0	38.5783	0	14.7217	0	425.74	8985.4	2131.74	1.27957	0.784994	234.224	187.307	29.0552	1844.67	69958.4	65854	302.978	1152	65.8241	1.66746	448.458	1582.24	4348.87	0	28.4817	6.4266	16426.1	1286.56	0.3278	21.5266	1.0562	33510.7	0.247689	16.8249	3057.48	74.4543	1312.74	13666.8	946.658	508.181	765.893	1271.42	33.1797	52.0512	27905.2	243.229	92.8259
Brazil	0.348183	6.16755e-05	0.00034405	0	0	0	0	0.0554315	2396.97	0.000314938	0	0	0	5.12157e-05	0	0	0.000799237	0.130596	32.5036	0	0.000562968	0	0	1.02371	1.8202	0	0	7.18717e-05	0	0.000524351	0	286.48	0	0.622637	6.56986e-05	5.8998e-05	531.935	0	0	0	4.69008e-05	0	0	5.67238e-05	0.343962	0	176.972	3.09912	0.00024688
Brunei	0	0	0	0	0	0	0	0	0	0	0	0	0	0	0	0	0	0	0	0	0	0	0	0	0	0	0	0	0	0	0	0	0	0	0	0	0	0	0	0	0	0	0	0	0	0	0	0	0
Bulgaria	0.221804	0.268028	2.82164	0.375671	0	0	0	1.13474	271.414	57.0977	0	0	0.044174	0.0723454	0	0.0451427	2.01192	28.225	945.954	0.0536387	34.5667	6.80978	0	345.603	41.0165	0	1.05382	0.0334565	11.2056	0.866971	0	1.25603	0	0.334581	0.0334176	0.00111628	26.578	9.23551	4.47423	0	302.323	38.2484	155.093	10.8085	0	0	1.404	0.0212693	10.1744
Cambodia	0	0	0	0	0	0	0	0	0	0	0	0	0	0	0	0	0	0	0	0	0	0	0	0	0	0	0	0	0	0	0	0	0	0	0	0	0	0	0	0	0	0	0	0	0	0	0	0	0
Canada	662.484	1515.41	69.7939	0.949911	0	0	0	0	4477.37	8499.54	0	0	12.3644	46.691	0	1266.87	1207.37	21111.3	29.9882	0.856732	130.464	468.464	74.6185	1543.04	3243.81	0	1.03015	90.8317	0	2621.26	0	39.8782	0	3597.5	61.4776	18.6669	2686.49	7446.13	26.7851	15.1779	12985.3	17.9965	125.603	2757	0	0	92.3742	1609.95	2491.85
China	1.61215e+06	50750.2	72026	1.09838e+06	5.61664	173.296	15797.9	216422	0	158245	2426.81	709.294	3363.42	2074.42	2710.35	4816.25	116291	379062	1042.8	338.813	7.95992e+06	63501.7	3602.11	130890	2.98481e+06	6229.12	6.7579	11409.6	11637.3	2.20403e+06	245.318	1.3841e+06	66372.4	628980	16297.7	4169.13	2.67185e+06	282362	4198.17	203.226	2.66586e+06	1068.33	203285	73333.1	14.6075	93161.5	25352.7	12759.5	1.46292e+06
Hong Kong	0	0	0	0	0	0	0	0	1097.46	0	0	0	0	0	0	0	0	0	0	0	0	0	0	0	0	0	0	0	0	0	0	0	0	0	0	0	0	0	0	0	0	0	0	0	0	0	0	0	0
Croatia	190.412	3029.93	0	0	0	0.634098	0	0	3.52877	0.000111138	0	0	0.250227	1005.77	34.0707	0	21956.8	26436.5	536.384	5330.35	1.80846	0.00181198	0	10935.5	6.18287	0	0.264444	0	5.22633	0	0	0	0	8332.08	9.94367	1125.71	0	0	5.21495	0.560167	0	6.15331	1.3734	0	473.756	1110.17	46.6616	0.400932	0.446427
Cyprus	0	0	0	0	0	0	0	0	0	0	0	0	0	0	0	0	5.43089	0	153.326	0	0	0	0	0	0	0	0	0	0	0	0	0	0	0	0	0	0	0	0	0	0	0	0	0	0	0	0	0	0
Czechia	233.463	9044.94	5054.6	9.7134	0	372.091	0	166.107	831.708	67.5446	85.1819	617.356	0	3500.79	15.827	140.997	94278.3	105157	12.3302	18106.3	22.7631	0.834842	1696.29	17566.4	15712.8	0	168.157	68.04	8367.32	52392.9	572.08	102.239	0.00316146	20231.6	0.697561	75.8267	2212.1	44.3952	9401.45	189.302	536.68	443.671	1010.5	273.968	14971.5	177.995	2076.64	747.782	1.23695
Denmark	311.514	2922.94	633.788	21.6655	0	50.0384	0	446.185	6563.74	1354.08	4.54031	0.874133	1807.63	0	0.678794	2222.82	319.848	20405.6	22.6884	2.15516	132.878	21.8939	12.6981	1135	624.405	0	33.8205	0.931017	0	182.727	1.09267	43.9046	2.47932e-05	4117.94	60.892	1255.61	87.4871	222.891	1215.49	192.2	321.292	86.8413	7.47141	569.628	41.6823	1.39459	909.239	6353.38	112.242
Estonia	8.44255e-06	0.000139116	2.06761e-05	6.06611e-06	0	0	0	0.00333121	0.0345316	1.89265e-05	0	0	0	3.07786e-06	0	7338.83	0.000121768	7.01073e-05	0	0	3.38322e-05	0	0	2.30898	0.00130992	0	52.7901	0.0776411	0	3.15114e-05	0	0.000784052	0	4.60448e-05	3.94823e-06	1.50961	4.32984e-06	0	0	0	2.81855e-06	0	317.523	3.40888e-06	0	0	0	1.42622	1.48365e-05
Finland	25.5478	291.84	50.659	21.2966	0	0.0691586	0	899.543	1255.48	49.0821	52.8304	0	0.385897	38.2247	769.394	0	405.612	2402.58	2.89413	2.06908	37.1906	0.0847025	8.11229	175.56	239.223	0	106.631	332.29	0	5.29775	0	27.2762	0.000343045	151.13	0.0550619	142.009	305.542	26.0393	60.9608	33.2373	42.0874	106.065	2357.28	50.3351	2.07347	8.29947e-05	54.4408	125.015	25.3806
France	5800.06	5005.72	29353.3	1499.4	0.316298	125.79	0	15180.4	132220	3728.38	10105.7	134.95	2226.62	699.386	57.0442	7573.61	0	125829	2039.5	1330.63	18659.5	1143.83	13429.4	90975.1	56223.6	0	34.9562	31576.8	1665.52	1885.42	965.643	1447.02	0.0915605	122792	41.3682	27.4459	104693	462.041	7154.03	1150.15	21673	3539.75	11449.1	165330	196.302	69.052	10833	26792.3	971.423
Germany	15130.6	291648	99715.7	4492.68	620.207	8621.79	3.67481	12087.6	3.5118e+06	114123	2447.99	4969.33	44049.5	60213.1	7574.01	25512	312710	0	10810.2	133196	16823	2341.98	90758.2	382827	478331	9.29053	1630.72	10233.1	16542.3	106878	8596.07	7928.39	21.0681	540692	554.393	104257	713359	15665.1	251074	17480.9	275201	58636.9	61152.8	507330	19090.3	7596.68	58810.9	56006.2	50083
Greece	5.74938e-05	0.000740626	0.000140804	4.13102e-05	0	1184.92	0	0.0226856	2.05612	0.000128889	0	778.915	0	2.09602e-05	0	0	7.88413	129.619	0	0	0.000230397	0	0	12.2925	3.77668	0	0	2.94138e-05	0	0.000214593	459.759	0.0053394	0	0.333864	2.68874e-05	2.41452e-05	2.94862e-05	0	0	0	1.91943e-05	0	0	2.32145e-05	0	20.0792	11.0474	0	0.000101037
Hungary	1286.38	504.513	316.661	0.705367	0	142.028	0	6.91836	1344.77	147.305	1.75779	0.0575087	160.253	0.735496	49.1909	1.25648	1103.6	16912.1	52.6481	0	75.934	0.116444	14.0275	404.562	87.0832	0	1.20878	17.5115	0	215.215	0.0345052	275.074	0.0268333	2029.21	0.062216	5.42078	27.5171	16.8366	920.231	91.3412	59.7561	1404.69	95.0266	55.6609	19584.3	133.781	821.196	88.614	29.8922
India	106.819	1.51869	27784	105.676	0	0.153614	0	1485.28	7299.14	307.873	6496.67	0	103.708	36055.8	388.299	336.627	633.785	26191.5	1397.7	0.179917	0	0.23413	698.86	9033.91	5252.7	0	0.0144224	699.465	0	33.8004	0	98.6199	905.987	292.995	0.596398	0.482946	518.139	81.2965	362.609	905.935	256.462	0.00702951	1.67398	35.5184	25.8835	828.261	2924.94	51.9408	4.6943
Indonesia	570.101	2038.29	3.39005	6.69866	0	0.9424	0	20041.2	20320.1	37.4351	0	0	0.704574	1.26278	0.945404	347.027	295.684	7355.48	0.0015046	0.197934	170.713	0	186.073	1172.54	29209	0	0.182157	0.11515	0	186.548	0	247.333	0.00764411	694.392	183.643	1.14226	14548	6.9229	0.71295	240.258	153.108	0.00208207	28.4818	20366.7	0.00630844	0.00184938	1.21443	120.788	1.35918
Ireland	182.666	19.7093	40.9455	3.75732	0	3459.95	0	211.681	4041.16	137.092	0	0	32.2868	6.0382	3.34092	57.778	9169.94	2089.52	10.2693	11.882	81.4545	0.18696	0	338.166	3870.31	0	0.00497918	75.1857	0	30.1629	0	55.8886	6.70167e-05	518.383	0.116836	12.044	4222.16	32.8396	70.854	2.59531	429.291	27.5289	59.7975	28.5923	5.02632	0.632612	1068.96	64.4284	16.6315
Italy	395.007	16734.4	6948.16	2678.3	0	1489.34	0	2817.85	31083.7	2413.34	1113.98	1118.55	2001.25	2499.32	40.8774	299.038	78025.2	82250.6	680.984	3880.01	6388.88	185.232	2478.66	0	4708.04	4.86524	61.257	113.176	35.1953	138353	4373.8	734.756	3.44824e-05	13022.6	11.809	382.215	38253.1	584.085	6213.52	1450.7	25708.4	5726.75	6956.09	11813.1	4185.63	1349.13	5249.97	7504.29	657.968
Japan	40384.9	73902.7	11011.4	1185.28	0	53.3056	0	16421.7	2.39831e+06	122213	0	0	5163.07	766.462	0.00295003	19211.2	257998	316002	2.72895	89.1414	5850.92	134641	107827	85457.2	0	0	2.32822	3700.52	0	468766	25376.5	2472.19	2.52785	19557	53.061	9147.77	4.2331e+06	36966.7	1645.76	678.676	2.08358e+06	79.8185	1798.2	695730	10.1068	5.7708e-06	735.425	310.872	189453
Lao PDR	0	0	0	0	0	0	0	0	0	0	0	0	0	0	0	0	0	0	0	0	0	0	0	0	0	0	0	0	0	0	0	0	0	0	0	0	0	0	0	0	0	0	0	0	0	0	0	0	0
Latvia	0.3822	0.0127122	0.144762	0.0192198	0	0.00166478	0	0.00441953	13.0231	2.93582	0	0	0.468092	0.00367037	6.24545	0.000293335	0.100702	1.18302	8.52321e-05	0.00275825	9.08013	0.00314374	0	0.00279044	1.7552	0	0	0.52498	0	0.0440719	0	0.0437796	0	0.0164596	0.0016545	0	0.10628	0.474916	0.0034879	0	0.479902	0.000112811	2049.27	0.555751	0	0	0.0013713	0.00109373	0.0440281
Lithuania	6.50855	411.756	218.136	9.38001	0	0.830694	0	760.078	7015.52	1404.32	134.7	0	24.3568	326.466	63.2251	972.411	54.3398	15725.2	0.0407835	151.925	95.0988	1.53049	0.127408	1285.87	704.202	0	89.1908	0	398.238	21.2708	0	2463.87	0.000285485	834.027	0.82535	949.969	51.3385	227.191	410.808	5.06042	534.71	0.0539834	2298.13	267.069	283.116	6.90689e-05	625.322	3699.12	21.1511
Luxembourg	0.0169804	7768.17	67034.1	0.00258522	0	0.000540811	0	11.6184	1.85288	0.00900156	0	1.43197	32.1133	12.9625	0.316848	34.5181	21870.4	34973.6	0.0130362	275.07	18.5278	3.71549	0.000157893	98.0845	0.139083	0	0.000105624	0.000100566	0	0.00130809	0	3.87737	4.4458e-06	50753.1	0.00031462	90.6948	0.00778598	0.00192064	6.49738	788.356	0.00201939	26.2642	11.1225	0.00703396	3.66898e-06	1.0756e-06	3.04674	116.563	0.000737971
Malaysia	22944.7	2126.06	2308.04	45.688	0	0.396494	0	8770.76	959731	2778.29	0	0	2425.86	11.2478	0.163463	25.3089	11724.9	149408	0.0122173	0.421177	18748	5058.26	2828.3	5681.89	330591	0	0.0416942	4.85964	0	0	0	1530.57	1.44985	43731.1	24.083	3.98026	183529	11791	3.27359	0.962955	134967	0.0161862	248.616	171316	0.00109075	0.000319763	12.6991	7.0428	76287.8
Malta	0	1.94035e-05	0	0	0	0	0	0	0	0	0	0	0	0	0	0	1.05661e-05	0	0	0	0	0	0	0.322049	0.000182084	0	0	0	0	0	0	0	0	0	0	0	0	0	0	0	0	0	0	0	0	0	0	0	0
Mexico	0.207194	0.536446	0.32594	0.163172	0	0.00604474	0	107.833	17.8525	3.46675	0	0	0.0070214	0.0248298	0.00423416	0.0940957	22950	9.15708	0.000100124	0.00390859	0.351569	0.0331211	8.22245	0.584827	622.869	0	0.000895473	0.0196411	0	53.3285	0	0	3.42355e-05	0.366654	0.0198336	0.0193309	14.5338	5.48132	10.6825	0.00469077	2.00724	0.000132927	0.454976	1.17812	2.82535e-05	8.28278e-06	5.89426	0.0206576	0.113811
Myanmar	0	0	0	0	0	0	0	0	0	0	0	0	0	0	0	0	0	0	0	0	0	0	0	0	0	0	0	0	0	0	0	0	0	0	0	0	0	0	0	0	0	0	0	0	0	0	0	0	0
Netherlands	254.889	80445.6	275699	274.222	0	1549.33	0	2436.74	28309.6	4141.46	4723.16	11207.3	29965.1	12060.3	7773.05	11200.8	714873	1.83502e+06	5345.9	68637.3	583.964	1217.53	5386.89	206317	8698.12	0	485.472	2674.36	97624.6	182.926	5889.93	149.515	0.0268764	0	16.1603	27032.5	6486.75	768.629	34447.4	37315.6	1845.84	4754.66	2673.2	2022.87	5987.96	4.44019	87598.7	52068.9	4906.63
New Zealand	881.38	0	0	0	0	0	0	0	0	0.0502979	0	0	0	0	0	0	0	0	0	0	0	8.94065	0	0	0	0.506383	0	0	0	0	0	0	0	0	0	0	0	0	0	0	0	0	0	0	0	0	203.838	0	14.7904
Norway	0.0230161	6.18959	0.0581779	0.0732235	0	0	0	631.426	15747.2	9258.14	0	0	2238.95	1022.06	71.7837	7.51277	4410.12	23539.3	79.2188	2.93679	399.203	0.0196625	6.14953	6.18986	41421.7	0	9.20021	16.6412	0	46487.3	0	0.48394	0.956701	1467.61	0.000103942	0	60509	24100.6	130.2	0.00199287	385.639	0	17822	439051	0	0	8.05	382.05	2.01718
Taiwan	23813.5	97519.7	16979.1	1500.99	0	41.931	2.53659	32563.9	5.01639e+06	141263	6915.44	0	150599	1788.31	1222.88	3658.41	84073.8	506415	167.212	1851.12	292905	25495	8382.9	97965.5	1.17828e+06	0	2.04355	9011.16	17733.7	487493	658.67	16731	35.5353	231514	213.543	4332.94	0	85875.9	41342.2	19996.9	255706	3371.61	1933.07	289749	0.00950656	8805.7	4771.05	949.047	274638
Philippines	1328.95	43.6721	2617.43	54.0818	0	4.7503	0	3153.72	40581.3	8130.98	0	0	6.38811	10.2756	0.143605	5.25852	5804.97	3562.1	0.236102	7.66332	463.884	8.8151	132.739	1883.71	796744	0	0.228857	4.73458	0	283.673	0	90712.7	0.00116112	321.83	4.78965	0.296193	448.072	0	50.5058	0.0687379	1865.08	0.312512	102.697	1828.88	0.000958239	0.000280917	2644.05	25.6676	2230.95
Poland	34.7057	881.758	1362	40.7557	0	405.381	0	1097.03	13439.2	368.339	23.1818	12456.2	4862.61	12311.7	1779.94	1525.34	2305.44	32722.8	544.574	2147.66	318.802	0.506999	1793.09	3567.73	8557.48	0	41.7975	38.0418	243.595	75.6604	0.140896	10.2932	0.166463	10647.2	0.246715	614.442	16211.5	16.2204	0	178.407	220.48	115.485	552.04	38.4678	127.528	99.3607	2029.46	2767.65	2.76258
Portugal	6.77497	553.613	13578.6	244.064	0	0.998561	0	8.87035	7953.97	1760.97	0	0	1.36251	276.182	6.84058e-06	0.175991	1465.2	6852.87	179.596	624.434	89.4517	1.88567	43.5947	8.6276	606.105	0	0.0436067	0.997864	425.889	26.4939	0	44.482	5.53098e-08	8721.52	0.999593	0.00647236	63.7611	284.86	2.09209	0	287.856	165.975	3.20904	333.352	4.56454e-08	1.24219	1628.09	976.694	26.4356
Korea	109756	490.236	48384.6	73.0208	0	1716.54	0	103087	5.63131e+06	69502.8	0	176.005	4.87264	18.0782	351.227	11.6316	506.165	225715	7678.62	51.9405	1354.82	32.2823	3.40996	23251.6	726112	0	0.902772	15.4298	0	42551.4	437.425	3188.55	0.100639	471297	2433.49	6592.82	888299	1886.59	1151.97	82.3411	0	0.0970317	10008.3	1853	0.0293152	1501.23	11.7075	9.97921	45210.5
Romania	0.0521699	27.4887	1.37183	0.0884362	0	52.0616	0	0.236585	113.15	13.4496	0	0	9.73801	0.0170131	0	0.00134371	6083.58	296.801	0.0463974	1566.81	0.684874	0.0144008	1.26519	1126.01	24.3154	0	0.000333017	0.00784111	0	0.203931	0	3.12978	0	228.992	0.00783537	20.3669	0.48713	2.7132	1.90801	5.7595	2.19852	0	0.0245055	2.54601	2.57639	0	0.00628165	34.3837	0.202648
Russian Federation	0.670334	48.3693	7.05335	0.0283694	0	3.17823	0	40.1182	122963	2.82747	0	0	100.02	0.00647289	0.918852	0.00550038	77.3381	113.168	8.16207e-05	0.779394	3630.31	0.00457824	1.11711	18.8843	35.7698	0	100.168	89.2045	0	454.673	0	1.95781	0	509.839	1.30522	0.00293356	2145.76	0.454896	147.578	0.000134876	340.684	0.000108031	0	12.1671	0	0	0.642523	1.72359	529.523
Singapore	102011	20594.5	783.038	75.2807	63.2771	5.02154	301.946	9025.57	543527	58246.2	0	0	9.28692	87.0107	0.299767	177.954	19693.9	326563	0.242267	13.5297	103218	20168.7	8638.79	38059.3	235560	0	0.263992	36.0963	0	229068	0	614.593	386.218	402890	947.613	7753.17	820406	25159.5	28.8016	4793.08	720623	0.320688	22990.2	0	587.462	0.000586399	4.54158	660.814	28096.2
Slovakia	151.845	261.971	0.526953	15.2088	0	0.0668304	0	1369.23	309.666	8.17164	1.31424	0	568.03	0.0518944	0.0639003	7.63416	13.6835	8648.03	0.000262106	18680.8	40.6623	0.0585689	2.51692	1.88949	1732.15	0	81.3334	185.027	0	0.672211	0	107.783	0.000516669	7.17564	0.0626677	0.10099	4.86611	1.35875	32.5671	0.0307347	3.13286	29.486	149.57	1334.86	0	0.813873	9.71636	0.380803	0.469785
Slovenia	2.28633	2166.6	24312.2	8.58529	0	214.901	0	4.29307	614.308	94.9418	145054	155.981	6.20675	657.378	2073.73	1.49033	14450.9	1430.43	2249.13	2025.58	4.86044	0.1029	29.1512	28576.5	54.8999	0	0.00235042	152.957	2207.01	1.46415	250.488	4.06575	0	12640.4	6.97383	3.55846	908.651	15.3545	1333.03	0	15.5192	393.716	173.473	32.1769	17.8996	0	137.269	686.894	16.1326
Spain	533.871	1.18512	64.1756	400.226	0	34.1938	0	22.1285	77.6618	18.6843	0	1.69938	496.487	19.0864	8.61913e-05	3.76662	1443.81	2321.94	11.8456	1.29168	1078.99	412.883	95.9499	614.638	65.7025	0	11.5712	0.0361716	0.109267	11.5597	14.705	1039.11	6.96904e-07	568.71	0.0944059	411.606	6.07753	15.3875	461.224	27204.1	6.79491	3.71578	0.577904	142.524	13.3737	1.57848	0	4.86474	399.859
Sweden	60.694	157.777	71.3517	308.785	0	16.6633	0	58.3114	10614.6	265.242	9.96626	8.81609	18.39	456.463	346.659	1823.18	3823.08	1303.05	28.4053	45.069	211.059	0.31868	30.0188	342.082	1572.53	0	41.8877	2109.11	0.819499	20.3801	0	796.542	1.80918e-05	2235.62	1.34829	7166.06	154.923	46.1445	1318.86	32.6837	811.292	1314.63	33.6599	104.41	4.68698	12.6692	139.228	0	1050.55
Thailand	4.09792	434.724	12.5288	17.3151	0	0.240682	0	2135.78	47873.6	306.87	0	0	0.278722	0.337181	0.100425	0.282247	10.469	33485.8	0.00735692	0.253936	22457.6	143.091	0.887149	530.128	105.584	0	0.0254883	0.175702	0.000260082	12961.4	0	133476	103.252	172.643	0.21371	0.14112	6463.74	64.2884	18340.8	121.852	3977.69	0.00974706	2.75789	297.246	0.000670113	147.534	0.24158	0.303503	0
Turkey	0	0.0201895	0	0	0	235.826	0	0	559.772	0	0	0	0	0	0	0	40.5776	63.261	2.38901	0	0	0	0	335.094	435.82	0	0	0	0	0	0	62.1195	0	11.1634	0	0	27.3481	0	0	0	0	12.0098	0	0	0	0	0	0	2345.45
United Kingdom	1271.01	15119.6	3316.31	285.783	0	350.06	0	3151.34	96705.3	26238.6	2606.63	14.3858	676.323	531.723	5119.12	5700.3	97931.9	171364	81.4824	938.815	5991.28	29.5437	8787.51	30965	12709.6	3.20136	36.0156	109.403	783.809	19136.4	60.5193	3473.06	5.98539	16306.3	18.6647	2842.82	46387.9	3106.03	8244.58	182.861	12097.7	991.32	3211.11	23497.4	785.04	148.857	17278.2	16462.9	1183.54
USA	4434.07	98578.5	9153.24	711.893	17.9059	40.1288	8.21531	33707.9	670828	152242	0	0	59460.5	13914.9	0	555.712	205507	529363	30.0245	13.9069	3913.85	51.2486	9248.07	199800	4.69365e+06	0	10.6836	342.442	0	335272	0	35321.6	0	40420.8	227.444	27427.7	1.74216e+06	312651	1955.75	112.879	1.20182e+06	131.432	6206.51	393141	34.177	19.655	419.508	2323.5	3439.8
Vietnam	2960.78	115.028	37060.9	13561.4	0	1354.79	59.7108	18652	133644	7834.17	0	0	5.39793	15.7075	0.498606	500.436	609.815	231389	1071.58	6.23913	65508.9	196.739	722.196	11268.3	78338.6	39.3892	0.257516	14.2738	1.27957	34776.9	290.206	6409.25	31.678	1.89663e+06	13.5741	9.26083	20419	1062.1	855.56	5545.03	14016.2	382.098	24.4579	59509.3	0.00332707	6882.4	7019.25	5264.85	25107.6
ROW	206.963	142.86	242.716	38.2212	0	58.6089	0	1496.54	416157	1155.55	44.521	15.6143	152.088	7.56125	0.880741	14.7328	2917.26	3886.06	1.9231	257.526	457.266	3.46671	16.3353	250.947	2729.13	0	1.44205	5.49682	0.548855	83.3247	15.3777	130.864	0.411288	3218.83	47.9318	230.929	4492.61	730.865	515.609	1.49498	915.134	38.3577	809.683	1294.64	38.0444	43.0048	737.507	16.1367	44.729
total	1.94818e+06	785468	756383	1.12613e+06	707.323	21821.9	16828.6	509487	1.99135e+07	899974	182664	32651.8	324174	151434	30485.1	97380.1	2.18804e+06	5.37959e+06	35696.8	279573	8.53062e+06	256023	267703	1.40401e+06	1.17086e+07	6304.89	3042.27	73140.4	174419	4.191e+06	48208.1	1.69424e+06	67868.9	4.59731e+06	29589.9	206330	1.15897e+07	816095	410154	134505	7.43906e+06	84403.9	361184	2.87218e+06	67076.7	181604	263239	200669	2.17608e+06
[truncated: 14 more columns]

## Sheet: Data sheet 7
Carbon embodied in the global silicon trade in 2017
Unit: t
Country/Economy	Australia	Austria	Belgium	Brazil	Brunei	Bulgaria	Cambodia	Canada	China	Hong Kong	Croatia	Cyprus	Czechia	Denmark	Estonia	Finland	France	Germany	Greece	Hungary	India	Indonesia	Ireland	Italy	Japan	Lao PDR	Latvia	Lithuania	Luxembourg	Malaysia	Malta	Mexico	Myanmar	Netherlands	New Zealand	Norway	Taiwan	Philippines	Poland	Portugal	Korea	Romania	Russian Federation	Singapore	Slovakia	Slovenia	Spain	Sweden	Thailand
Australia	0	0	0	0	0	0	0	0	3356.04	0	0	0	0	0	0	183.234	0	349.28	0	0	0	0	0	0	0	0	0	0	0	0	0	0	0	0	143.471	0	52.6407	0	4144.32	0	0	0	0	0	0	0	0	0	0
Austria	0	0	0	0	0	0	0	0	0	0	0	0	0	0	0	0	23.2544	0	0	0	0	0	0	0	0	0	0	0	0	0	0	0	0	0	0	0	0	0	0	0	0	0	0	0	0.610953	0	0	0	0
Belgium	0	0	0	0	0	0	0	0	1117.43	0	0	0	0	0	0	0.0205265	20.1139	2.89008	0	0	0	0	0	0.00940359	219.997	0	0	0	0	0	0	0.0821367	0	0	0	0	0.0192355	0	2.29341	0	0	186.245	0	0	0	0	0	0	0
Brazil	0	0	0	0	0	0	0	0	0	0	0	0	0	0	0	0	0	0	0	0	0	0	0	0	0	0	0	0	0	0	0	0	0	0	0	0	0	0	0	0	0	0	0	0	0	0	0	0	0
Brunei	0	0	0	0	0	0	0	0	0	0	0	0	0	0	0	0	0	0	0	0	0	0	0	0	0	0	0	0	0	0	0	0	0	0	0	0	0	0	0	0	0	0	0	0	0	0	0	0	0
Bulgaria	0	0	0	0	0	0	0	0	0.489483	0	0	0	0	0	0	0.0394383	0.0277809	5.55281	0	0	29.5071	0	0	0.0180675	21.1697	0	0	0	0	0	0	0.157812	0	0	0	0	0.0369578	0	4.40641	0	292.99	0	0	0	0	0	0	0	0
Cambodia	0	0	0	0	0	0	0	0	0	0	0	0	0	0	0	0	0	0	0	0	0	0	0	0	0	0	0	0	0	0	0	0	0	0	0	0	0	0	0	0	0	0	0	0	0	0	0	0	0
Canada	0	0	0	0	0	0	0	0	0	0	0	0	0	0	0	0	9.09071	0	0	0	0	0	0	0	0	0	0	0	0	0	0	0	0	0	0	0	0	0	0	0	0	0	0	0	0	0	0	0	0
China	1.09068	0	0	0	0	0	0	5.50484	0	105.858	0	0	0	0	0	0.132278	242.01	277.628	0	0.00363215	1.23716	0	0	0.0605992	1216.92	0	0	0	0	1732.01	0	3.38955	0	341.299	0	443.479	3290.08	0.00786965	14.7793	0	17567.2	0	1039.46	0.0105129	0	0	0	0	0
Hong Kong	0	0	0	0	0	0	0	0	0	0	0	0	0	0	0	0	0	0	0	0	0	0	0	0	0	0	0	0	0	0	0	0	0	0	0	0	0	0	0	0	0	0	0	0	0	0	0	0	0
Croatia	0	0	0	0	0	0	0	0	0	0	0	0	0	0	0	0	0	0	0	0	0	0	0	0	0	0	0	0	0	0	0	0	0	0	0	0	0	0	0	0	0	0	0	0	0	0	0	0	0
Cyprus	0	0	0	0	0	0	0	0	0	0	0	0	0	0	0	0	0	0	0	0	0	0	0	0	0	0	0	0	0	0	0	0	0	0	0	0	0	0	0	0	0	0	0	0	0	0	0	0	0
Czechia	0	0	0	0	0	0	0	0	0.448668	0	0	0	0	0	0	0	0	273.492	0	41.6832	0	0	0	0	0	0	0	0	0	0	0	0	0	0	0	0	5.22174	0	0	0	0	0	410.498	0	304.326	0	0	0	0
Denmark	0	0	0	0	0	0	0	0	0	0	0	0	0	0	0	0	0	0	0	0	0	0	0	0	0	0	0	0	0	0	0	0	0	0	0	0	0	0	0	0	0	0	0	0	0	0	0	0	0
Estonia	0	0	0	0	0	0	0	0	0	0	0	0	0	0	0	0	0	0	0	0	0	0	0	0	0	0	0	0	0	0	0	0	0	0	0	0	0	0	0	0	0	0	0	0	0	0	0	0	0
Finland	0	0	0	0	0	0	0	0	0	0	0	0	0	0	0	0	0	0	0	0	0	0	0	0	0	0	0	0	0	0	0	0	0	0	0	0	0	0	0	0	0	0	0	0	0	0	0	0	0
France	12.4243	120.978	3.2791	10.7919	0	0	0	20.7915	384.418	778.998	0	0	0	0	0	0.0100154	0	66.3657	0	35.1374	32.8072	0	0	0.00458825	310.607	0	0	0	0	19.679	0	2.6819	0	92.4026	35.4878	0.00954614	92.454	0.0579122	1.11901	0	7.80095	9.82775	6.64411	60.5574	0	0	4.99263	0	0
Germany	1299.19	2849.96	51.5539	0	0	0	0	0	3.07185e+06	82904.4	0	16.4623	7236.74	3864.74	0	2284.45	5797.59	0	0	44.943	205.837	0	0	55143	312510	0	0	0	0	3734.29	0	116.216	0	8504.42	0	95191.2	234348	5234.41	3251.17	7.79442	176910	9.61773	30543.1	434945	0	0	98.6832	10.916	733.549
Greece	0	0	0	0	0	0	0	0	0	0	0	0	0	0	0	0	0	0	0	0	0	0	0	0	0	0	0	0	0	0	0	0	0	0	0	0	0	0	0	0	0	0	0	0	0	0	0	0	0
Hungary	0	0	36.3517	0	0	0	0	0	68.5794	0	0	0	95.8003	0	0	0.0103797	18.4361	25.7611	0	0	0	0	0	23.0109	35.8138	0	0	0	0	0	0	0.0415345	0	0	0	5.41743	15.6797	0	1.15972	0	13.5842	0	6.27181	25.24	0	0	0	0	0
India	0	0	0	0	0	0	0	0	1852.1	0	0	0	0	0	0	0	0	0	0	0	0	0	0	0	0	0	0	0	0	0	0	0	0	0	0	0	0	0	0	0	0	0	0	0	0	0	0	0	0
Indonesia	0	0	0	0	0	0	0	0	0	0	0	0	0	0	0	0	0	0	0	0	0	0	0	0	19.1898	0	0	0	0	0	0	0	0	0	0	0	0	0	0	0	0	0	0	3.44696	0	0	0	0	0
Ireland	0	0	0	0	0	0	0	0	0.000386812	0	0	0	0	0	0	3.11659e-05	2.19538e-05	0.00438809	0	0	0	0	0	1.42777e-05	0.0167292	0	0	0	0	0	0	0.00012471	0	0	0	0	2.92058e-05	0	0.00348215	0	0	0	0	0	0	0	0	0	0
Italy	0	0	0	0	0	0	0	0	57.6935	1315.14	0	0	0	0	0	0	10.8501	72.3292	0	0.0451245	0.349715	0	0	0	2.42266	0	0	0	0	109181	0	0	0	14.3609	0	0	23242.8	0.0977698	0.0429576	0	8359.18	0	0	0	0	0	0	0	0
Japan	39574.6	0	870.275	20.0901	0	0	0	0	250450	24113.4	0	0	3102.92	0	0	8359.28	124.855	18964	0	0.827368	15.6777	71276.2	0	40046.3	0	0	0	0	0	242645	0	42.4968	0	263.31	0	8494.67	1.2298e+06	1.79263	1186.59	0	457639	0	0	15486.1	0	0	0	0	1125.56
Lao PDR	0	0	0	0	0	0	0	0	0	0	0	0	0	0	0	0	0	0	0	0	0	0	0	0	0	0	0	0	0	0	0	0	0	0	0	0	0	0	0	0	0	0	0	0	0	0	0	0	0
Latvia	0	0	0	0	0	0	0	0	0	0	0	0	0	0	0	0	0	0	0	0	0	0	0	0	0	0	0	0	0	0	0	0	0	0	0	0	0	0	0	0	0	0	936.056	0	0	0	0	0	0
Lithuania	0	0	0	0	0	0	0	0	0	0	0	0	0	0	0	0	0	0	0	0	0	0	0	0	0	0	0	0	0	0	0	0	0	0	0	0	0	0	0	0	0	0	995.199	0	0	0	0	0	0
Luxembourg	0	0	0	0	0	0	0	0	0	0	0	0	0	0	0	0	0	0	0	0	0	0	0	0	0	0	0	0	0	0	0	0	0	0	0	0	0	0	0	0	0	0	0	0	0	0	0	0	0
Malaysia	0	0	0	0	0	0	0	0	843612	0	0	0	0	0	0	0.0059087	0.00416218	6.27604	0	0	0	0	0	0.00270689	3.17167	0	0	0	0	0	0	0.0236437	0	0	0	0	2252.59	0	0.660174	0	0	0	0	9.3733	0	0	0	0	0
Malta	0	0	0	0	0	0	0	0	0	0	0	0	0	0	0	0	0	0	0	0	0	0	0	0	0	0	0	0	0	0	0	0	0	0	0	0	0	0	0	0	0	0	0	0	0	0	0	0	0
Mexico	0	0	0	0	0	0	0	0	0.104233	0	0	0	0	0	0	0.00839815	0.00591579	1.18244	0	0	0	0	0	0.00384736	4.50796	0	0	0	0	0	0	0	0	0	0	0	0.00786995	0	0.938319	0	0	0	0	0	0	0	0	0	0
Myanmar	0	0	0	0	0	0	0	0	0	0	0	0	0	0	0	0	0	0	0	0	0	0	0	0	0	0	0	0	0	0	0	0	0	0	0	0	0	0	0	0	0	0	0	0	0	0	0	0	0
Netherlands	0	0	0	0	0	0.00475779	0	0	1057.95	0	0.0429576	0.338888	0	0	0	0.236982	194.431	927.252	0	0	0	0	243.699	0.562008	130.238	0	0.23388	0.00954614	0.496399	4.64897	0	0.948284	0	0	0	24772.2	173.427	0	234.827	0	0	0.0238653	41.287	0	0	0.0572768	607.631	0.0954614	0
New Zealand	0	0	0	0	0	0	0	0	0	0	0	0	0	0	0	0	0	0	0	0	0	0	0	0	0	0	0	0	0	0	0	0	0	0	0	0	0	0	0	0	0	0	0	0	0	0	0	0	0
Norway	0	0	0	0	0	0	0	0	9403.03	7714.38	0	0	2230.06	73.9502	0	0	4343.63	22680.5	0	2.93679	2.05137	0	0	0	39722	0	0	5.5322	0	194.88	0	0	0	1288.46	0	0	56466.9	0.573502	0	0	77.2524	0	0	438957	0	0	0	68.9296	0
Taiwan	0	0	0	0	0	0	2.53659	0	1.7261e+06	13804.8	0	0	0	188.891	0	13.2536	10.2476	2209.59	0	0.473665	3.67091	12.1756	0	2035.01	550529	0	0	0	0	250590	0	55.7398	0.84553	150.744	0	562.785	0	29.6052	1521.06	0	938.283	0	0	77.6197	0	0	0	0	35804.3
Philippines	0	0	0	0	0	0	0	0	0	0	0	0	0	0	0	0	0	0	0	0	0	0	0	0	0.411577	0	0	0	0	0	0	0	0	0	0	0	0	0	0	0	0	0	0	0	0	0	0	0	0
Poland	0	0	0	0	0	0	0	0	3834.43	0	0	0	3515.07	11851	0	206.534	0.00247346	0.494391	0	33.989	0	0	0	22.4589	1347.23	0	7.43644	0	0	0	0	0.0140507	0	0	0	0	15319.2	0	0	0	0	0	0	0	0	0	0	0	0
Portugal	0	0	0	0	0	0	0	0	0	0	0	0	0	0	0	0	0	0	0	0	0	0	0	0	0	0	0	0	0	0	0	0	0	0	0	0	0	0	0	0	0	0	0	0	0	0	0	0	0
Korea	0.370419	475.011	0	0	0	0	0	0	5.54633e+06	66891.5	0	0	0	0	0	0.463025	100.841	595.69	0	2.29515	19.5778	0	0	23133.8	32032.2	0	0	0	0	15273.6	0	1.85279	0	3732.06	0	6576.34	698078	4.97284	51.7334	0	0	0	9893.61	1156.39	0	0	0	0	0
Romania	0	0	0	0	0	0	0	0	0	0	0	0	0	0	0	0	0	0	0	0	0	0	0	0	0	0	0	0	0	0	0	0	0	0	0	0	0	0	0	0	0	0	0	0	0	0	0	0	0
Russian Federation	0	0	0	0	0	0	0	9.72351	17078.7	0	0	0	93.6693	0	0	0.00143025	0.00100749	16.7262	0	0	0	0	0	0.000655224	0.767726	0	100.168	12.7069	0	0	0	1.24122	0	0	0	0	0.00134029	0	0.1598	0	0	0	0	0.0185696	0	0	0	0	0
Singapore	191.177	0	0	0	1.43587	0	0	0	162.249	2989.28	0	0	0	9.7359	0	0.0826883	0.25564	171510	0	5.64222	17.2306	65.0762	0	0.0378811	12940.4	0	0	0	0	1677.04	0	0.330877	12.8949	32.6419	0	7697.79	59434.6	18626.5	16.3998	0	115.578	0	0	0	0	0	0	634.424	10.4982
Slovakia	0	0	0	0	0	0	0	0	0	0	0	0	0	0	0	0	0	0	0	25.2018	0	0	0	0	0	0	0	0	0	0	0	0	0	0	0	0	0	0	0	0	0	0	0	0	0	0	0	0	0
Slovenia	0	0	0	0	0	0	0	0	0	0	0	0	0	0	0	0	0	0	0	0	0	0	0	115.241	0	0	0	0	0	0	0	0	0	0	0	0	0	0	0	0	0	1.03098	0	0	0	0	0	0	0
Spain	0	0	0	0	0	0	0	0	0	0	0	0	0	0	0	0	0	0	0	0	32.3375	0	0	0	0	0	0	0	0	0	0	2.81134	0	0	0	0	0	0	225.527	0	0	0	0	0	0	0	0	0	0.77801
Sweden	0	0	0	0	0	0	0	0	0.434934	0	0	0	0	0	0	0.0350431	0.0246849	4.93399	0	0	0	0	0	0.016054	18.8104	0	0	0	0	0	0	0.140225	0	0	0	0.630045	0.0328391	0	3.91534	0	0	0	0	0	0	0	0	0	0
Thailand	0	0	0	0	0	0	0	0	0	0	0	0	0	0	0	0	0	0	0	0	0	0	0	0	0	0	0	0	0	0	0	0	99.3274	0	0	0	0	0	0	0	0	0	0	0	0	0	0	0	0
Turkey	0	0	0	0	0	0	0	0	0	0	0	0	0	0	0	0	0	0	0	0	0	0	0	0	0	0	0	0	0	0	0	0	0	0	0	0	0	0	0	0	0	0	0	0	0	0	0	0	0
United Kingdom	5.85655	6.95913	0.77801	0	0	0	0	0	382.462	8636.03	0	0	41.9266	2.11924	0	1.15963	3091.45	49197.3	0.0334115	2.48238	9.03125	0	17.0303	12.2971	56.4475	0	0	0	0.0286384	218.163	0	0.0564048	0	135.976	0	2439.04	1401.4	0.642018	31.4687	0.243426	7292.3	0.396165	0	255.364	85.772	0.863925	21.3213	29.2303	0
USA	58.0169	0	810.941	250.722	0	40.1288	0	363.541	331045	141242	0	0	7582.85	13685.6	0	0	1404.24	376197	30.0245	0	340.302	0	0	704.697	4.15144e+06	0	0	0	0	198162	0	5990.36	0	2406.36	0	27112	1.31379e+06	310578	1747.33	19.5602	1.02479e+06	0	5048.89	140002	20.2702	0	82.089	0	786.771
Vietnam	0	0	0	0	0	0	0	0	48.4451	270.607	0	0	0	0	0	0	0.0178692	0.127292	0	0.00928497	0.0719585	0	0	0	73.3478	0	0	0	0	6.83606	0	0	0	2.95494	0	0	271.041	0.0201174	0	0	2.70988	0	0	0	0	0	0	0	0
ROW	0.000178072	4.54333	0	0	0	0	0	0	31535.7	0	0.785317	0	0	0	0	0.00385245	1.26232	34.0739	0	0.129852	0	0	0	0.00176488	224.12	0	0	0	0	0	0	0.0172853	0	7.96791	0	19.1839	43.2646	0	345.92	0	334.874	0.44658	2.07391	173.617	34.2973	0	0	0	0
total	41142.8	3457.45	1773.18	281.604	1.43587	40.1335	2.53659	399.561	1.18397e+07	350766	0.828274	16.8012	23899	29676	0	11049	15392.6	643418	30.058	195.8	709.69	71353.4	260.729	121237	5.10286e+06	0	107.838	18.2487	0.525038	823438	0	6218.61	113.068	16973	178.958	173315	3.63808e+06	334477	12785.8	27.598	1.69434e+06	207.588	48923.1	1.03115e+06	445.277	0.921202	814.717	743.595	38461.5
[truncated: 14 more columns]

## Sheet: Data sheet 8
Carbon embodied in the global silicon wafer trade in 2017
Unit: t
Country/Economy	Australia	Austria	Belgium	Brazil	Brunei	Bulgaria	Cambodia	Canada	China	Hong Kong	Croatia	Cyprus	Czechia	Denmark	Estonia	Finland	France	Germany	Greece	Hungary	India	Indonesia	Ireland	Italy	Japan	Lao PDR	Latvia	Lithuania	Luxembourg	Malaysia	Malta	Mexico	Myanmar	Netherlands	New Zealand	Norway	Taiwan	Philippines	Poland	Portugal	Korea	Romania	Russian Federation	Singapore	Slovakia	Slovenia	Spain	Sweden	Thailand
Australia	0	0.0227948	0.00339337	0.00430187	0	0	0	11.2638	102.498	0.000321221	0	0	6.74741e-05	0.000357928	0	0.00329648	0.24856	0.293966	0	0	0.000771536	0.0011577	11.6205	0.0244614	0.398745	0	0	0	0	0.184728	0	0.0179885	0	7.98015	333.27	0	41.1518	8.91759e-05	0.000268522	39.8077	0.0633582	0	0.0407992	1.08437	0	0	7.33373e-05	0.000469499	191.76
Austria	0.0581238	0	0.096594	0.122455	0	0.286867	0	6.57621	1102.47	0.00914373	0	0	0.00192069	0.0107527	0.703223	0.0938361	5.84791	2482	0	1.44031	2.41651	0.0329544	10.3066	1.34773	703.161	0	0	0	81.0301	711.474	0	0.399444	0	0.0197848	0	15.2458	647.651	0.00253844	0.547512	0.00334005	101.578	0	0.448516	70.1827	0	0	0.00208759	0.171102	1.19528
Belgium	1.31937	24.2679	0	30.1269	0	0	0	262.985	6096.75	1704.53	0	0	0.0663336	129.969	0	3.24076	279.81	422.925	0	0	3.54549	1.13813	355.953	102.833	3959.06	0	0	0	1.9762	1269.07	0	13.8082	1.05614	2794.87	0	3.71533	3040.31	0.645203	0.263983	0.115353	876.615	0	18.7445	1189.46	0	0	0.0740898	0.542758	38.0848
Brazil	0	0	0	0	0	0	0	0	0	0	0	0	0	0	0	0	0	0.129429	0	0	0	0	0	0	0	0	0	0	0	0	0	0	0	0	0	0	8.29941	0	0	0	0	0	0	0	0.343962	0	0	0	0
Brunei	0	0	0	0	0	0	0	0	0	0	0	0	0	0	0	0	0	0	0	0	0	0	0	0	0	0	0	0	0	0	0	0	0	0	0	0	0	0	0	0	0	0	0	0	0	0	0	0	0
Bulgaria	0	0	0	0	0	0	0	0	0	0	0	0	0	0	0	0	0	0	0	0	0	0	0	0	0	0	0	0	0	0	0	0	0	0	0	0	0	0	0	0	0	0	0	0	0	0	0	0	0
Cambodia	0	0	0	0	0	0	0	0	0	0	0	0	0	0	0	0	0	0	0	0	0	0	0	0	0	0	0	0	0	0	0	0	0	0	0	0	0	0	0	0	0	0	0	0	0	0	0	0	0
Canada	0	5.24443	0	0	0	0	0	0	276.552	9.30833	0	0	0	4.86122	0	10.801	198.256	316.718	0	0	41.084	0	0	11.793	139.783	0	0	0	0	0	0	0	0	30.2675	0	0	72.9029	0	7.06469	0	99.1683	0	0	26.8928	0	0	78.1566	42.6292	2491.13
China	108.625	285.047	96.4165	68.7436	0	0	0	1348.35	0	24908.9	0	0	9.27189	28.3853	0	200.994	21072.2	74271.1	0	0	346525	5971.94	2315.99	367.608	102080	0	0	230.699	0	2.00394e+06	0	77.2881	30.2696	152.887	0	3.86302	2.65318e+06	129882	60.6908	0.646035	1.99381e+06	0	62472.6	18792.6	0	0	3.86505	288.144	1.28371e+06
Hong Kong	0	0	0	0	0	0	0	0	0	0	0	0	0	0	0	0	0	0	0	0	0	0	0	0	0	0	0	0	0	0	0	0	0	0	0	0	0	0	0	0	0	0	0	0	0	0	0	0	0
Croatia	0	0	0	0	0	0	0	0	0	0	0	0	0	0	0	0	0	0.0517955	0	0	0	0	0	0	0	0	0	0	0	0	0	0	0	0	0	0	0	0	0	0	0	0	0	0	0	0	0	0	0
Cyprus	0	0	0	0	0	0	0	0	0	0	0	0	0	0	0	0	0	0	0	0	0	0	0	0	0	0	0	0	0	0	0	0	0	0	0	0	0	0	0	0	0	0	0	0	0	0	0	0	0
Czechia	0.889892	161.5	888.78	2.85248	0	0	0	153.187	570.216	5.30688	0	0	0	0.237335	0	2.18583	136.02	341.178	0	0	0.511589	0.767644	240.968	16.2198	15677.8	0	0	0	374.967	52201.2	0	9.30468	0.00315681	1.45096	0	0	1438.36	0.0607972	92.5712	0.0778035	491.075	0	91.3439	14.1082	18.481	0	29.2633	0.311315	0.00665478
Denmark	0.0145562	0.247237	0.0368051	0.0466589	0	0	0	321.877	9.69216	0.00348402	0	0	0.000731837	0	0	5.52408	3.48208	648.323	0	0	0.00836822	0.0125566	3.92712	0.265312	26.8041	0	0	0	0	2.00359	0	0.266714	0	4.45398	0	38.7809	38.3633	0.000967219	0.00291244	0.00127266	0.687194	0	0.895822	0.230665	0	0	8.72634	57.1534	0
Estonia	0	0	0	0	0	0	0	0	0	0	0	0	0	0	0	0	0	0	0	0	0	0	0	0	0	0	0	0	0	0	0	0	0	0	0	0	0	0	0	0	0	0	0	0	0	0	0	0	0
Finland	0	0	0	0	0	0	0	0	0	0	0	0	0	0	0	0	0	0	0	0	0	0	0	0	0	0	0	0	0	0	0	0	0	0	0	0	0	0	0	0	0	0	0	0	0	0	0	0	0
France	58.1865	2416.59	672.116	30.917	0	0	0	1554.54	17857.7	141.494	0	0	1622.54	25.9723	0	533.865	0	47984.9	0.00199213	35.6811	242.55	7.55627	12091	18436.5	43521.3	0	0	0	2.00409	1808.18	0	91.6069	0.0863882	51271.1	0	6.89876	100537	0.627655	96.3033	33.1161	9935.33	6.64178	315.37	43922.5	0	0	5.60643	273.087	898.194
Germany	3908.65	148191	4173.21	43.0583	620.207	5.12775	0	2976.74	171960	1157.36	0.0179292	0.685294	3890.86	808.37	4.82893	724.509	84005.4	0	11.7655	89.5962	115.198	38.4628	62956	116857	115252	0	0	365.262	84.0621	88703.3	2.67145	138.889	0.715316	6766.42	0	441.638	474219	3.47907	124.569	97.5266	80366.1	81.0599	9503.78	57438.1	2.787	494.85	278.422	2187.72	17.6363
Greece	0	0	0	0	0	0.0956224	0	0	0	0	0	0	0	0	0	0	0	0	0	0	0	0	0	0	0	0	0	0	0	0	0	0	0	0	0	0	0	0	0	0	0	0	0	0	0	0	0	0	0
Hungary	0.00578484	0.739127	246.483	0.0185428	0	4.07192	0	0.995808	148.356	43.2984	0.0239056	0	46.8872	0.602719	0.0697247	1.23539	851.615	592.085	50.4707	0	0.00332564	0.00499015	2.1663	264.145	1.79323	0	0.366553	17.4491	0	1.27452	0	0.060486	0.0268323	0.00299593	0	0	7.77678	0.0145491	0.46134	90.9414	7.01839	62.0032	0.148529	0.146938	1.65746	124.608	574.978	1.45214	0.0565644
India	0	0.134804	0	0	0	0	0	0	1163.66	123.617	0	0	0	0	0	0	0.0747573	0.000666573	0	0	0	0	0	0	0.212624	0	0	0	0	1.3655	0	0	0.0766083	0	0	0	355.039	0.0404413	0	0	19.2584	0	0.230154	0.157796	0	0	0	0	0.161496
Indonesia	0.688689	2037.18	1.74133	2.20754	0	0	0	118.552	19288.8	0.164837	0	0	0.0346249	1.1866	0	1.69162	284.927	955.699	0	0	0.39592	0	185.801	1170.72	28509.9	0	0	0	0	184.282	0	7.20091	0	0.356668	0	0	14533.8	0.0457614	0.137794	0.0602123	93.9232	0	8.08556	20302.4	0	0	0.0376337	0.878109	0
Ireland	0.0394907	0.670747	0.0998513	0.126584	0	0	0	6.79797	13.3458	0.00945206	0	0	0.00198545	0.0105322	0	0.0970003	9133.46	80.6651	0	0	24.6813	0.0340657	0	0.719786	3622.94	0	0	0	0	10.414	0	0.412913	0	34.3569	0	0	4119.54	10.6844	0.00790137	0.00345268	103.214	0	0.463641	0.625788	0	0	0.00215798	0.0138152	0
Italy	1.86079	12331.2	802.557	5.96462	0	0.0717168	0	415.379	8931.85	0.445379	0.135465	0	141.101	2041.17	0.249017	4.58657	58457	48562.7	0	0	54.702	1.60517	1514.93	0	2989.97	0	1.5439	0.0498034	0	29134.2	14.8812	19.4905	0	7821.46	0	0	14266.4	326.142	0.372311	0.16269	15704.9	0	471.054	11435.6	0.0976146	0.0916382	1.03599	1.72654	0
Japan	407.314	73495.7	5215.12	495.508	0	0	0	16145.7	1.04379e+06	4100.53	0	0	1606.52	648.877	0	10842.5	254187	277547	0	0	76.7728	139.803	107827	45321.5	0	0	0	3647.58	0	130026	25376.5	1010.78	2.52783	18728	0	0	2.81525e+06	6007.28	347.499	671.729	1.59225e+06	76.2065	1626.86	628462	0	0	685.331	275.847	16701.3
Lao PDR	0	0	0	0	0	0	0	0	0	0	0	0	0	0	0	0	0	0	0	0	0	0	0	0	0	0	0	0	0	0	0	0	0	0	0	0	0	0	0	0	0	0	0	0	0	0	0	0	0
Latvia	0	0	0	0	0	0	0	0	0	0	0	0	0	0	0	0	0	0	0	0	0	0	0	0	0	0	0	0	0	0	0	0	0	0	0	0	0	0	0	0	0	0	37.8107	0	0	0	0	0	0
Lithuania	1.90039e-05	263.121	4.8051e-05	6.09156e-05	0	0	0	0.00327135	0.00185238	4.54857e-06	0	0	18.8297	113.841	48.2375	955.362	3.05784	1440.92	0	150.599	1.09251e-05	1.63933e-05	0.00512705	118.06	0.00564633	0	78.0817	0	398.238	0.00261579	0	0.000198704	0	127.248	0	0	0.00818058	1.26275e-06	338.221	1.66152e-06	0.000897168	0	378.994	0.000301145	0	0	1.03848e-06	1026.92	0
Luxembourg	0	0	1.33075	0	0	0	0	0	0	0	0	0	0	0	0	0	0	0	0	0	0	0	0	0	0	0	0	0	0	0	0	0	0	0	0	0	0	0	1.99413	0	0	0	0	0	0	0	0.432293	0	0
Malaysia	10.1191	2124.08	2265.39	32.4361	0	0	0	1771.37	109699	2339.79	0	0	2425.43	7.43596	0	24.8555	2046.37	18258.4	0	0	5.81738	2613.98	2828.26	5654.88	10044.9	0	0	0	0	0	0	124.218	1.44852	2127.78	0	0	178469	10488.5	2.02466	0.88472	134791	0	244.338	165233	0	0	12.3033	6.54968	72964.2
Malta	0	0	0	0	0	0	0	0	0	0	0	0	0	0	0	0	0	0	0	0	0	0	0	0	0	0	0	0	0	0	0	0	0	0	0	0	0	0	0	0	0	0	0	0	0	0	0	0	0
Mexico	0.0304728	0.517578	0.0770497	0.0976781	0	0	0	5.24562	2.97029	0.00729363	0	0	0.00153207	0.00812711	0	0.0748498	4.65767	6.67434	0	0	0.0175185	0.0262866	8.22123	0.555419	616.558	0	0	0	0	4.19442	0	0	0	0.0157817	0	0	13.1176	0.00202483	9.73781	0.00266424	1.43861	0	0.357766	0.482886	0	0	0.0016652	0.0106604	0
Myanmar	0	0	0	0	0	0	0	0	0	0	0	0	0	0	0	0	0	0	0	0	0	0	0	0	0	0	0	0	0	0	0	0	0	0	0	0	0	0	0	0	0	0	0	0	0	0	0	0	0
Netherlands	0.0600087	9807.93	3723.82	4.33599	0	37.9561	0	10.33	452.79	41.907	12.6799	34.5336	202.615	166.446	40.52	101.328	13577	14469.8	135.007	49.7117	9.06285	0.0517651	1289.86	811.996	117.096	0	198.014	65.089	49.0065	8.72264	14.4788	0.627449	0.0259619	0	0	14.3314	233.31	0.436041	249.015	56.4105	52.4653	55.8555	47.6355	128.405	22.7681	4.3827	642.783	273.419	0.0547295
New Zealand	0	0	0	0	0	0	0	0	0	0.0502979	0	0	0	0	0	0	0	0	0	0	0	0	0	0	0	0	0	0	0	0	0	0	0	0	0	0	0	0	0	0	0	0	0	0	0	0	0	0	0
Norway	0.0227938	2.67391	0.0576336	0.0730638	0	0	0	631.338	6344.13	1543.76	0	0	0.00114599	850.708	0	0.0559881	66.4872	750.448	0	0	113.386	0.0196625	6.14953	0.415456	1657.81	0	0	0	0	46292.4	0	0.463299	0.956701	160.983	0	0	4042.17	24100.1	0.00456063	0.00199287	306.275	0	17819.8	93.9907	0	0	0.00124557	0.00797407	2.01679
Taiwan	101.853	14133.8	8189.25	43.8504	0	0	0	2372.38	1.13883e+06	55960.8	0	0	158.139	1456.59	0	3287.87	12875.4	141664	0	0	68858.8	11.8008	8382.49	26083.6	306817	0	0	0	0	217753	0	143.045	34.6783	2055.48	2.7427	3768.37	0	26584	11586.2	1.19605	160503	11.2755	1226.81	123787	0	0	1200.43	908.751	134557
Philippines	7.72604e-05	0.00131226	0.000195351	0.000247652	0	0	0	0.0132997	0.00753084	1.84922e-05	0	0	3.88438e-06	2.06054e-05	0	0.000189773	0.011809	0.016922	0	0	4.44162e-05	6.66468e-05	0.020844	0.0014082	51.7967	0	0	0	0	0.0106345	0	0.000807832	0	4.00127e-05	0	0	0.373204	0	1.54584e-05	6.7549e-06	0.00364743	0	0.000907076	0.0012243	0	0	4.22192e-06	2.70284e-05	9.20943
Poland	17.0983	553.68	12.7455	1.48726	0	0	0	1077.86	8431.96	268.716	0	0	95.7394	339.135	0	357.989	96.2422	8692.1	0	0	32.0771	0.400244	1790.05	70.6035	7130.35	0	0	1.13751	0	67.9436	0	5.20923	0.166462	54.9144	0	291.16	873.45	0.118705	0	0.0405662	187.269	1.50207	8.21278	7.69537	0	0	1131.45	19.9346	0.350913
Portugal	1.14679e-05	0.000194781	2.89963e-05	3.67594e-05	0	0	0	0.00197409	0.00111781	2.74483e-06	0	0	5.76565e-07	3.05849e-06	0	2.81684e-05	0.00175283	0.00251177	0	0	6.59276e-06	9.8925e-06	0.00309391	0.000209022	0.00340727	0	0	0	0	0.00157849	0	0.000119908	0	0.243046	0	0	0.00493656	7.62007e-07	2.29451e-06	0	0.000541394	0	0.000134639	0.000181725	0	0	6.26666e-07	4.01186e-06	0
Korea	6.18879	0.249839	0.0201349	0.0255255	0	0	0	1.3708	32573.9	105.076	0	0	0.000400364	0.0021238	0	0.01956	10.5519	51305.7	0	0	0.00457798	0.0068693	2.1484	0.145144	552.64	0	0	0	0	6146	0	0.0832634	0.0651171	0.00412411	0	0	188745	40.2103	0.0015933	0.000696229	0	0	15.7412	55.8878	0	0	0.000435154	0.00278582	2874.22
Romania	0	0	0	0	0	0	0	0	0	0	0	0	0	0	0	0	0	0	0	1560.42	0	0	0	0	0	0	0	0	0	0	0	0	0	0	0	0	0	0	0	0	0	0	0	0	0	0	0	0	0
Russian Federation	0.00154267	44.2809	0.00390059	0.0049449	0	0	0	27.6343	104936	0.000369236	0	0	7.75599e-05	0.00041143	0	0.00378923	68.0421	2.48855	0	0	119.291	0.00133074	0.416195	0.0281177	23.8651	0	0	0	0	0.21234	0	0.0259435	0	504.147	0	0	0.664068	0.000102506	0.000308659	0.000134876	51.1728	0	0	11.6135	0	0	8.42995e-05	0.000539678	0
Singapore	1315.69	20547.9	361.591	16.3236	4.02456	0	0	1043.42	494688	46907.2	0	0	2.63046	50.3896	0	176.293	19369.6	153218	0	0	827.462	16086.2	8638.71	38049	134744	0	0	29.2348	0	211409	0	60.5535	29.0688	266.025	0	53.2533	727349	2507.1	2.32485	4792.93	718667	0	147.498	0	587.46	0	0.278281	22.6637	852.224
Slovakia	0.00172947	0.0293749	0.00437291	0.00554367	0	0	0	0.297712	253.339	0.000413946	0.23308	0	5.85298	0.00193794	0	7.47475	1.86509	335.282	0	0	36.9132	0.00149188	2.49857	1.73679	1126.15	0	81.3209	2.89457	0	0.238052	0	0.0180832	0	4.59874	0	0	3.68288	0.000114918	3.78739	0.000151208	0.0816474	0.964193	148.181	1228.34	0	0	1.66353	0.00154321	0
Slovenia	0	0	0	0	0	0	0	0	202.253	0	0	0	0	0	0	0	0	0	0	137.095	0	0	0	0	0	0	0	0	0	0	0	0	0	0	0	0	904.925	0	0	0	0	1.24508	0	0	0	0	0	0	0
Spain	0.00258792	0.0439556	0.00654349	0.00829537	0	0	0	0.445487	0.252253	0.000619416	0	0	0.000130112	0.000883412	0	0.00635666	1.94247	0.569432	0	0.239056	2.17291	0.00223241	0.698193	0.270288	27.6567	0	0	0	0	0.356214	0	0.0270592	0	0.00134027	0	8.357	1.11402	12.3833	0.000517795	0.0978408	0.122175	0	0.0303835	0.0410094	0	0.733105	0	0.0010281	396.152
Sweden	0.0379908	0.645271	0.0960588	0.121777	0	0	0	7.03781	741.08	0.00909306	0	0	0.00191004	1.76919	0	21.9191	5.80874	8.32098	0	0	0.0417618	0.0327719	10.2495	0.692448	1364.14	0	0	0	0	5.22924	0	9.10104	0	0.0196752	0	2.59376	45.4848	0.00252438	0.00760127	0.00332155	5.30766	0	0.449154	0.621941	0	0	0.00207602	0	47.1419
Thailand	0.00344814	0.115308	0.0144146	0.0101978	0	0	0	0.547651	1263.22	54.9012	0	0	0.0157445	0.00198335	0	0.00781445	0.548874	0.858719	0	0	2.89327	3.95928	0.858311	0.0670475	2.09147	0	0	0	0.000260082	35.0972	0	0.0455897	0.467493	0.0246086	0	0	64.2677	23.4555	0.000636542	0.000278152	635.189	0	0.139567	32.1666	0	0	0.000780707	0.00245676	0
Turkey	0	0	0	0	0	0	0	0	0	0	0	0	0	0	0	0	0	0	0	0	0	0	0	0	435.631	0	0	0	0	0	0	0	0	0	0	0	0	0	0	0	0	0	0	0	0	0	0	0	0
United Kingdom	108.768	13643.5	586.196	14.8758	0	0	0	697.039	26894.3	2168.51	1.37856	0	12.9996	106.533	0	4909.68	84754.9	55685.2	2.85074	22.7701	379.108	6.1241	3277.51	18233.6	3406.73	3.20136	0.541861	38.6275	0	17387	0	19.7928	1.3436	6789.29	6.26925	97.9273	43310.3	308.336	72.4675	0.164383	2081.59	2.82285	592.342	12988.9	1.00204	0	283.89	217.952	467.904
USA	3103.51	98480.6	8294.56	329.661	17.9059	0	0	10519.2	328875	6508.72	0	0	51556.3	125.486	0	285.492	146929	124269	0	13.9069	1599.73	0	9150.65	195923	500961	0	10.6836	286.998	0	136830	0	20859.2	0	37381.5	165.325	288.295	427253	1631.28	182.338	62.7045	176441	118.066	1078.44	252536	13.9069	19.655	238.481	2148.56	2356.97
Vietnam	0	1.0664	0	0	0	0	0	0	6435.08	977.899	0	0	0	0	0	0	0.591386	0.00527309	0	0	0	0	0	0	5.94638	0	0	0	0	10.8021	0	0	0.606029	0	0	0	259.875	0.319921	0	0	152.348	0	1.82069	1.24828	0	0	0	0	1.27755
ROW	1.9506	36.4719	51.5048	0.127339	0	0	0	20.2228	138280	658.515	0	0	45.0102	1.17878	0	0.189493	1025.99	657.414	0	0	112.054	0.0342688	11.7919	8.28624	1453.54	0	0.171241	0	0.0304006	39.1632	0	0.874217	0.408092	25.9414	0.0862009	0	3411.99	1.413	22.4899	0.663025	104.465	29.1642	226.823	571.627	0	0	493.944	0.090497	0.948258
total	9152.99	398590	35583.3	1123.14	642.138	47.61	0	41508.8	3.67022e+06	149731	14.4689	35.2189	61840.8	6909.18	94.6084	22459.9	709454	1.02497e+06	200.096	2061.46	419186	24884	222916	467507	1.28702e+06	3.20136	370.724	4685.02	991.315	2.94398e+06	25408.5	22592.8	103.997	137112	507.693	5034.43	7.65674e+06	201929	13201.1	5849.29	4.88784e+06	446.807	96485.5	1.33833e+06	648.504	644.321	5671.16	7754.55	1.51858e+06
[truncated: 14 more columns]

## Sheet: Data sheet 9
Carbon embodied in the global solar cell and module trade in 2017
Unit: t
Country/Economy	Australia	Austria	Belgium	Brazil	Brunei	Bulgaria	Cambodia	Canada	China	Hong Kong	Croatia	Cyprus	Czechia	Denmark	Estonia	Finland	France	Germany	Greece	Hungary	India	Indonesia	Ireland	Italy	Japan	Lao PDR	Latvia	Lithuania	Luxembourg	Malaysia	Malta	Mexico	Myanmar	Netherlands	New Zealand	Norway	Taiwan	Philippines	Poland	Portugal	Korea	Romania	Russian Federation	Singapore	Slovakia	Slovenia	Spain	Sweden	Thailand
Australia	0	8.89312	102.102	9.45968	0	0.825146	654.652	502.404	11880.6	1418.25	0	0	6.16676	6.74716	0.0216609	0.195437	123.867	584.432	0.0411742	1.33589	580.362	864.97	287.05	323.06	547.779	18.5194	0.0392636	0.8561	0	365.077	0	79.5011	0.000175141	156.718	7866.46	10.6668	198.748	464.59	1.69671	0.0103672	391.619	0.0544993	223.952	1509.33	0.000144538	4.23727e-05	650.395	93.6409	2945.62
Austria	44.418	0	62.6197	3.96029	0	45.773	0	61.664	284.417	3.22207	414.481	284.3	13348.2	804.365	0.00289329	0.571089	880.304	34784.5	148.459	18828.7	141.536	9.54839	0.757071	17330.9	1281.48	0	0.00063433	4.47142	227.893	4092.88	0.0862631	12.8647	2.33938e-05	3497	11.2585	181.749	70.7599	3817.77	11548.2	1796.42	56.6941	981.369	87.8465	5816.12	559.462	59434.7	227.728	1332.78	511.801
Belgium	42.2929	128.029	0	8.45136	0	14.7217	0	162.755	1771.22	427.217	1.27957	0.784994	234.158	57.3382	29.0552	1841.41	69658.5	65428.2	302.978	1152	62.2786	0.529329	92.505	1479.4	169.813	0	28.4817	6.4266	16424.1	17.4894	0.3278	7.63632	6.11682e-05	30715.8	0.247689	13.1096	17.1581	73.8091	1310.18	13666.7	70.0433	321.936	747.148	81.9603	33.1797	52.0512	27905.2	242.686	54.741
Brazil	0.348183	6.16755e-05	0.00034405	0	0	0	0	0.0554315	2396.97	0.000314938	0	0	0	5.12157e-05	0	0	0.000799237	0.00116659	32.5036	0	0.000562968	0	0	1.02371	1.8202	0	0	7.18717e-05	0	0.000524351	0	286.48	0	0.622637	6.56986e-05	5.8998e-05	523.636	0	0	0	4.69008e-05	0	0	5.67238e-05	0	0	176.972	3.09912	0.00024688
Brunei	0	0	0	0	0	0	0	0	0	0	0	0	0	0	0	0	0	0	0	0	0	0	0	0	0	0	0	0	0	0	0	0	0	0	0	0	0	0	0	0	0	0	0	0	0	0	0	0	0
Bulgaria	0.221804	0.268028	2.82164	0.375671	0	0	0	1.13474	270.925	57.0977	0	0	0.044174	0.0723454	0	0.00570438	1.98414	22.6722	945.954	0.0536387	5.05961	6.80978	0	345.585	19.8469	0	1.05382	0.0334565	11.2056	0.866971	0	1.09822	0	0.334581	0.0334176	0.00111628	26.541	9.23551	0.0678278	0	9.33335	38.2484	155.093	10.8085	0	0	1.404	0.0212693	10.1744
Cambodia	0	0	0	0	0	0	0	0	0	0	0	0	0	0	0	0	0	0	0	0	0	0	0	0	0	0	0	0	0	0	0	0	0	0	0	0	0	0	0	0	0	0	0	0	0	0	0	0	0
Canada	662.484	1510.16	69.7939	0.949911	0	0	0	0	4200.82	8490.23	0	0	12.3644	41.8297	0	1256.07	1000.03	20794.5	29.9882	0.856732	89.3797	468.464	74.6185	1531.24	3104.03	0	1.03015	90.8317	0	2621.26	0	39.8782	0	3567.23	61.4776	18.6669	2613.59	7446.13	19.7204	15.1779	12886.1	17.9965	125.603	2730.11	0	0	14.2176	1567.32	0.719551
China	1.61204e+06	50465.2	71929.6	1.09832e+06	5.61664	173.296	15797.9	215068	0	133230	2426.81	709.294	3354.14	2046.04	2710.35	4615.12	94976.3	304513	1042.8	338.81	7.6134e+06	57529.8	1286.12	130523	2.88151e+06	6229.12	6.7579	11178.9	11637.3	198361	245.318	1.38401e+06	66342.1	628486	16297.7	3721.79	15381.8	152480	4122.7	202.58	654483	1068.33	139773	54540.5	14.6075	93161.5	25348.9	12471.4	179211
Hong Kong	0	0	0	0	0	0	0	0	1097.46	0	0	0	0	0	0	0	0	0	0	0	0	0	0	0	0	0	0	0	0	0	0	0	0	0	0	0	0	0	0	0	0	0	0	0	0	0	0	0	0
Croatia	190.412	3029.93	0	0	0	0.634098	0	0	3.52877	0.000111138	0	0	0.250227	1005.77	34.0707	0	21956.8	26436.4	536.384	5330.35	1.80846	0.00181198	0	10935.5	6.18287	0	0.264444	0	5.22633	0	0	0	0	8332.08	9.94367	1125.71	0	0	5.21495	0.560167	0	6.15331	1.3734	0	473.756	1110.17	46.6616	0.400932	0.446427
Cyprus	0	0	0	0	0	0	0	0	0	0	0	0	0	0	0	0	5.43089	0	153.326	0	0	0	0	0	0	0	0	0	0	0	0	0	0	0	0	0	0	0	0	0	0	0	0	0	0	0	0	0	0
Czechia	232.573	8883.43	4165.82	6.86092	0	372.091	0	12.9198	261.043	62.2378	85.1819	617.356	0	3500.55	15.827	138.811	94142.3	104542	12.3302	18064.6	22.2515	0.0671973	1455.32	17550.2	35.0392	0	168.157	68.04	7992.36	191.779	572.08	92.9341	4.64492e-06	20230.1	0.697561	75.8267	768.525	44.3344	9308.88	189.224	45.6053	443.671	508.661	259.86	14648.7	177.995	2047.37	747.471	1.2303
Denmark	311.499	2922.7	633.751	21.6189	0	50.0384	0	124.308	6554.05	1354.08	4.54031	0.874133	1807.63	0	0.678794	2217.3	316.366	19757.3	22.6884	2.15516	132.869	21.8814	8.77096	1134.74	597.6	0	33.8205	0.931017	0	180.724	1.09267	43.6379	2.47932e-05	4113.49	60.892	1216.83	49.1239	222.89	1215.48	192.198	320.605	86.8413	6.57558	569.397	41.6823	1.39459	900.512	6296.23	112.242
Estonia	8.44255e-06	0.000139116	2.06761e-05	6.06611e-06	0	0	0	0.00333121	0.0345316	1.89265e-05	0	0	0	3.07786e-06	0	7338.83	0.000121768	7.01073e-05	0	0	3.38322e-05	0	0	2.30898	0.00130992	0	52.7901	0.0776411	0	3.15114e-05	0	0.000784052	0	4.60448e-05	3.94823e-06	1.50961	4.32984e-06	0	0	0	2.81855e-06	0	317.523	3.40888e-06	0	0	0	1.42622	1.48365e-05
Finland	25.5478	291.84	50.659	21.2966	0	0.0691586	0	899.543	1255.48	49.0821	52.8304	0	0.385897	38.2247	769.394	0	405.612	2402.58	2.89413	2.06908	37.1906	0.0847025	8.11229	175.56	239.223	0	106.631	332.29	0	5.29775	0	27.2762	0.000343045	151.13	0.0550619	142.009	305.542	26.0393	60.9608	33.2373	42.0874	106.065	2357.28	50.3351	2.07347	8.29947e-05	54.4408	125.015	25.3806
France	5729.45	2468.15	28677.9	1457.69	0.316298	125.79	0	13605.1	113978	2807.89	10105.7	134.95	604.081	673.413	57.0442	7039.73	0	77777.5	2039.5	1259.81	18384.1	1136.28	1338.34	72538.6	12391.7	0	34.9562	31576.8	1663.51	57.5556	965.643	1352.73	0.00517228	71428.6	5.88044	20.5376	4063.2	461.355	7056.61	1117.03	11729.9	3523.28	11127.1	121347	196.302	69.052	10822.4	26519.2	73.2288
Germany	9922.79	140607	95490.9	4449.63	0	8616.66	3.67481	9110.82	267985	30060.8	2447.97	4952.19	32921.9	55540	7569.18	22503.1	222907	0	10798.4	133062	16501.9	2303.52	27802.2	210827	50569.3	9.29053	1630.72	9867.83	16458.2	14440.8	8593.4	7673.28	20.3528	525421	554.393	8624.11	4792.21	10427.2	247698	17375.6	17925.2	58546.2	21105.9	14946.9	19087.5	7101.83	58433.8	53807.5	49331.8
Greece	5.74938e-05	0.000740626	0.000140804	4.13102e-05	0	1184.82	0	0.0226856	2.05612	0.000128889	0	778.915	0	2.09602e-05	0	0	7.88413	129.619	0	0	0.000230397	0	0	12.2925	3.77668	0	0	2.94138e-05	0	0.000214593	459.759	0.0053394	0	0.333864	2.68874e-05	2.41452e-05	2.94862e-05	0	0	0	1.91943e-05	0	0	2.32145e-05	0	20.0792	11.0474	0	0.000101037
Hungary	1286.38	503.774	33.8257	0.686824	0	137.956	0	5.92256	1127.84	104.006	1.73389	0.0575087	17.5661	0.132777	49.1212	0.0107169	233.548	16294.2	2.17737	0	75.9307	0.111454	11.8612	117.406	49.4762	0	0.842228	0.0623553	0	213.941	0.0345052	274.972	1.06416e-06	2029.2	0.062216	0.00334409	4.06063	16.8221	918.61	0.399749	39.1536	1342.69	88.6062	30.274	19582.6	9.17264	246.218	87.1619	29.8356
India	106.819	1.38388	27784	105.676	0	0.153614	0	1485.28	4283.38	184.256	6496.67	0	103.708	36055.8	388.299	336.627	633.71	26191.5	1397.7	0.179917	0	0.23413	698.86	9033.91	5252.48	0	0.0144224	699.465	0	32.4349	0	98.6199	905.91	292.995	0.596398	0.482946	163.1	81.2561	362.609	905.935	237.204	0.00702951	1.44383	35.3606	25.8835	828.261	2924.94	51.9408	4.5328
Indonesia	569.413	1.10289	1.64871	4.49112	0	0.9424	0	19922.6	1031.32	37.2702	0	0	0.669949	0.0761859	0.945404	345.335	10.7571	6399.78	0.0015046	0.197934	170.317	0	0.271481	1.827	679.889	0	0.182157	0.11515	0	2.26604	0	240.132	0.00764411	694.036	183.643	1.14226	14.1168	6.87714	0.575156	240.198	59.1852	0.00208207	20.3963	60.8787	0.00630844	0.00184938	1.17679	119.91	1.35918
Ireland	182.627	19.0386	40.8456	3.63073	0	3459.95	0	204.883	4027.81	137.082	0	0	32.2848	6.02767	3.34092	57.681	36.4811	2008.85	10.2693	11.882	56.7731	0.152894	0	337.447	247.355	0	0.00497918	75.1857	0	19.7488	0	55.4756	6.70167e-05	484.026	0.116836	12.044	102.619	22.1551	70.8427	2.59186	326.077	27.5289	59.3339	27.9665	5.02632	0.632612	1068.96	64.4146	16.6315
Italy	393.146	4403.29	6145.6	2672.33	0	1489.27	0	2402.47	22094.1	1097.76	1113.84	1118.55	1860.15	458.155	40.6284	294.451	19557.4	33615.5	680.984	3879.96	6333.83	183.627	963.73	0	1715.65	4.86524	59.7131	113.126	35.1953	38.1495	4358.92	715.266	3.44824e-05	5186.8	11.809	382.215	743.984	257.844	6213.1	1450.53	1644.25	5726.75	6485.04	377.484	4185.53	1349.04	5248.93	7502.56	657.968
Japan	402.922	407.022	4926.05	669.681	0	53.3056	0	275.969	1.10407e+06	93999.3	0	0	453.63	117.585	0.00295003	9.39931	3685.75	19490.6	2.72895	88.314	5758.47	63225.2	0.000847127	89.4273	0	0	2.32822	52.9396	0	96095.5	0	1418.91	2.38526e-05	565.694	53.061	653.101	188050	30957.6	111.677	6.94696	33690.1	3.61198	171.347	51782.2	10.1068	5.7708e-06	50.0939	35.025	171626
Lao PDR	0	0	0	0	0	0	0	0	0	0	0	0	0	0	0	0	0	0	0	0	0	0	0	0	0	0	0	0	0	0	0	0	0	0	0	0	0	0	0	0	0	0	0	0	0	0	0	0	0
Latvia	0.3822	0.0127122	0.144762	0.0192198	0	0.00166478	0	0.00441953	13.0231	2.93582	0	0	0.468092	0.00367037	6.24545	0.000293335	0.100702	1.18302	8.52321e-05	0.00275825	9.08013	0.00314374	0	0.00279044	1.7552	0	0	0.52498	0	0.0440719	0	0.0437796	0	0.0164596	0.0016545	0	0.10628	0.474916	0.0034879	0	0.479902	0.000112811	1075.4	0.555751	0	0	0.0013713	0.00109373	0.0440281
Lithuania	6.50853	148.635	218.136	9.37995	0	0.830694	0	760.074	7015.52	1404.32	134.7	0	5.52713	212.625	14.9876	17.0492	51.2819	14284.3	0.0407835	1.3254	95.0987	1.53047	0.122281	1167.81	704.197	0	11.1091	0	0	21.2682	0	2463.87	0.000285485	706.779	0.82535	949.969	51.3303	227.191	72.5878	5.06041	534.709	0.0539834	923.935	267.069	283.116	6.90689e-05	625.322	2672.2	21.1511
Luxembourg	0.0169804	7768.17	67032.7	0.00258522	0	0.000540811	0	11.6184	1.85288	0.00900156	0	1.43197	32.1133	12.9625	0.316848	34.5181	21870.4	34973.6	0.0130362	275.07	18.5278	3.71549	0.000157893	98.0845	0.139083	0	0.000105624	0.000100566	0	0.00130809	0	3.87737	4.4458e-06	50753.1	0.00031462	90.6948	0.00778598	0.00192064	4.50325	788.356	0.00201939	26.2642	11.1225	0.00703396	3.66898e-06	1.0756e-06	2.61445	116.563	0.000737971
Malaysia	22934.6	1.97544	42.653	13.2519	0	0.396494	0	6999.39	6420.41	438.501	0	0	0.434511	3.81188	0.163463	0.44753	9678.53	131143	0.0122173	0.421177	18742.2	2444.28	0.0469398	27.0036	320543	0	0.0416942	4.85964	0	0	0	1406.33	0.00132169	41603.3	24.083	3.98026	2808.11	1302.51	0.588761	0.0782355	175.769	0.0161862	4.27707	6073.82	0.00109075	0.000319763	0.39585	0.493125	3323.52
Malta	0	1.94035e-05	0	0	0	0	0	0	0	0	0	0	0	0	0	0	1.05661e-05	0	0	0	0	0	0	0.322049	0.000182084	0	0	0	0	0	0	0	0	0	0	0	0	0	0	0	0	0	0	0	0	0	0	0	0
Mexico	0.176721	0.0188677	0.24889	0.0654935	0	0.00604474	0	102.588	14.778	3.45945	0	0	0.00548933	0.0167027	0.00423416	0.0108478	22945.4	1.30031	0.000100124	0.00390859	0.334051	0.00683446	0.00121587	0.0255605	1.80253	0	0.000895473	0.0196411	0	49.1341	0	0	3.42355e-05	0.350872	0.0198336	0.0193309	1.40836	5.4793	0.00639748	0.00202652	0.568633	0.000132927	0.0972097	0.695234	2.82535e-05	8.28278e-06	5.8926	0.0099972	0.113811
Myanmar	0	0	0	0	0	0	0	0	0	0	0	0	0	0	0	0	0	0	0	0	0	0	0	0	0	0	0	0	0	0	0	0	0	0	0	0	0	0	0	0	0	0	0	0	0	0	0	0	0
Netherlands	254.829	70637.7	271975	269.886	0	1511.37	0	2426.41	26798.9	4099.56	4710.44	11172.4	29762.5	11893.8	7732.53	11099.3	701101	1.81962e+06	5210.89	68587.6	574.901	1217.48	3853.33	205504	8450.78	0	287.224	2609.26	97575.1	169.555	5875.45	147.939	0.000914478	0	16.1603	2245.96	6080.01	768.193	33963.5	37259.2	1793.38	4698.78	2584.28	1894.47	5965.19	0.000221245	86348.3	51795.4	4906.58
New Zealand	881.38	0	0	0	0	0	0	0	0	0	0	0	0	0	0	0	0	0	0	0	0	8.94065	0	0	0	0.506383	0	0	0	0	0	0	0	0	0	0	0	0	0	0	0	0	0	0	0	0	203.838	0	14.7904
Norway	0.00022226	3.51568	0.000544322	0.000159698	0	0	0	0.0876982	0.000694225	0.000498263	0	0	8.88024	97.4014	71.7837	7.45678	0.00140079	108.384	79.2188	0	283.765	0	0	5.7744	41.9141	0	9.20021	11.109	0	0.000829576	0	0.0206411	0	18.16	0.000103942	0	0.000113988	0	130.195	0	2.11175	0	2.21689	8.97428e-05	0	0	8.04875	313.112	0.00039059
Taiwan	23711.6	83385.9	8789.86	1457.14	0	41.931	0	30191.6	2.15145e+06	71497	6915.44	0	150441	142.83	1222.88	357.286	71188.1	362542	167.212	1850.64	224042	25471	0.40911	69846.9	320930	0	2.04355	9011.16	17733.7	19150.3	658.67	16532.2	0.0115194	229307	210.801	1.78678	0	59262.3	28234.9	19995.7	94264.6	3360.33	706.261	165884	0.00950656	8805.7	3570.63	40.2953	104277
Philippines	1328.95	43.6708	2617.43	54.0815	0	4.7503	0	3153.7	40581.3	8130.98	0	0	6.38811	10.2756	0.143605	5.25833	5804.96	3562.08	0.236102	7.66332	463.884	8.81503	132.718	1883.71	796692	0	0.228857	4.73458	0	283.662	0	90712.7	0.00116112	321.83	4.78965	0.296193	447.699	0	50.5058	0.0687311	1865.08	0.312512	102.696	1828.88	0.000958239	0.000280917	2644.05	25.6676	2221.74
Poland	17.6074	328.078	1349.25	39.2685	0	405.381	0	19.1747	1172.77	99.6224	23.1818	12456.2	1251.8	121.634	1779.94	960.817	2209.19	24030.2	544.574	2113.67	286.725	0.106755	3.03939	3474.66	79.8934	0	34.3611	36.9043	243.595	7.71687	0.140896	5.0699	1.47124e-06	10592.3	0.246715	323.282	18.8107	16.1017	0	178.366	33.2113	113.983	543.827	30.7724	127.528	99.3607	898.017	2747.72	2.41167
Portugal	6.77496	553.613	13578.6	244.064	0	0.998561	0	8.86837	7953.97	1760.97	0	0	1.36251	276.182	6.84058e-06	0.175963	1465.2	6852.87	179.596	624.434	89.4517	1.88566	43.5916	8.62739	606.101	0	0.0436067	0.997864	425.889	26.4923	0	44.4819	5.53098e-08	8721.28	0.999593	0.00647236	63.7562	284.86	2.09209	0	287.856	165.975	3.2089	333.352	4.56454e-08	1.24219	1628.09	976.694	26.4356
Korea	109750	14.9747	48384.5	72.9953	0	1716.54	0	103085	52405.7	2506.26	0	176.005	4.87224	18.0761	351.227	11.1491	394.772	173813	7678.62	49.6453	1335.24	32.2754	1.26156	117.679	693527	0	0.902772	15.4298	0	21131.7	437.425	3186.62	0.035522	467565	2433.49	16.4857	1476.41	1841.4	1100.23	82.3404	0	0.0970317	98.9236	640.72	0.0293152	1501.23	11.707	9.97643	42336.2
Romania	0.0521699	27.4887	1.37183	0.0884362	0	52.0616	0	0.236585	113.15	13.4496	0	0	9.73801	0.0170131	0	0.00134371	6083.58	296.801	0.0463974	6.38748	0.684874	0.0144008	1.26519	1126.01	24.3154	0	0.000333017	0.00784111	0	0.203931	0	3.12978	0	228.992	0.00783537	20.3669	0.48713	2.7132	1.90801	5.7595	2.19852	0	0.0245055	2.54601	2.57639	0	0.00628165	34.3837	0.202648
Russian Federation	0.668792	4.08835	7.04945	0.0234245	0	3.17823	0	2.76045	948.647	2.8271	0	0	6.35079	0.00606146	0.918852	0.000280907	9.29491	93.9528	8.16207e-05	0.779394	3511.02	0.00324749	0.700916	18.8555	11.137	0	6.96182e-05	76.4976	0	454.46	0	0.690644	0	5.69173	1.30522	0.00293356	2145.09	0.454794	147.418	0	289.511	0.000108031	0	0.535023	0	0	0.642439	1.72305	529.523
Singapore	100504	46.6613	421.447	58.9571	57.8166	5.02154	301.946	7982.15	48677.2	8349.69	0	0	6.65647	26.8853	0.299767	1.57739	324.042	1835.6	0.242267	7.8875	102374	4017.38	0.0860806	10.2673	87875.9	0	0.263992	6.86144	0	15981.9	0	553.708	344.254	402592	947.613	2.1211	33622.6	4025.9	10.077	0.143472	1840.43	0.320688	22842.7	0	0.00200027	0.000586399	4.2633	3.72568	27233.5
Slovakia	151.844	261.941	0.522581	15.2033	0	0.0668304	0	1368.93	56.3267	8.17123	1.08116	0	562.177	0.0499565	0.0639003	0.159412	11.8184	8312.75	0.000262106	18655.6	3.749	0.057077	0.0183495	0.1527	605.998	0	0.0124489	182.133	0	0.434159	0	107.765	0.000516669	2.5769	0.0626677	0.10099	1.18323	1.35863	28.7797	0.0305835	3.05122	28.5218	1.38866	106.529	0	0.813873	8.05283	0.379259	0.469785
Slovenia	2.28633	2166.6	24312.2	8.58529	0	214.901	0	4.29307	412.055	94.9418	145054	155.981	6.20675	657.378	2073.73	1.49033	14450.9	1430.43	2249.13	1888.49	4.86044	0.1029	29.1512	28461.3	54.8999	0	0.00235042	152.957	2207.01	1.46415	250.488	4.06575	0	12640.4	6.97383	3.55846	3.72622	15.3545	1333.03	0	15.5192	391.44	173.473	32.1769	17.8996	0	137.269	686.894	16.1326
Spain	533.869	1.14117	64.169	400.218	0	34.1938	0	21.683	77.4096	18.6837	0	1.69938	496.487	19.0856	8.61913e-05	3.76026	1441.87	2321.37	11.8456	1.05262	1044.48	412.881	95.2517	614.367	38.0457	0	11.5712	0.0361716	0.109267	11.2035	14.705	1036.27	6.96904e-07	568.708	0.0944059	403.249	4.96351	3.00423	235.696	27204	6.67273	3.71578	0.547521	142.483	13.3737	0.845378	0	4.86371	2.92895
Sweden	60.656	157.132	71.2556	308.663	0	16.6633	0	51.2736	9873.05	265.233	9.96626	8.81609	18.3881	454.694	346.659	1801.23	3817.25	1289.79	28.4053	45.069	211.017	0.285908	19.7693	341.373	189.578	0	41.8877	2109.11	0.819499	15.1509	0	787.301	1.80918e-05	2235.6	1.34829	7162.84	109.405	46.142	1314.94	32.6804	805.984	1314.63	33.2107	103.788	4.68698	12.6692	139.226	0	1003.41
Thailand	4.09447	434.609	12.5144	17.3049	0	0.240682	0	2135.24	46610.4	251.968	0	0	0.262978	0.335197	0.100425	0.274433	9.92016	33485	0.00735692	0.253936	22454.7	139.132	0.028838	530.061	103.493	0	0.0254883	0.175702	0	12926.3	0	133476	3.45745	172.619	0.21371	0.14112	6399.48	40.833	18340.8	121.852	3342.5	0.00974706	2.61832	265.08	0.000670113	147.534	0.240799	0.301046	0
Turkey	0	0.0201895	0	0	0	235.826	0	0	559.772	0	0	0	0	0	0	0	40.5776	63.261	2.38901	0	0	0	0	335.094	0.189459	0	0	0	0	0	0	62.1195	0	11.1634	0	0	27.3481	0	0	0	0	12.0098	0	0	0	0	0	0	2345.45
United Kingdom	1156.39	1469.19	2729.33	270.908	0	350.06	0	2454.3	69428.5	15434.1	2605.25	14.3858	621.396	423.071	5119.12	789.453	10085.6	66481.3	78.5983	913.562	5603.14	23.4196	5492.96	12719.1	9246.38	0	35.4737	70.7755	783.781	1531.18	60.5193	3453.21	4.64179	9381.02	12.3954	305.85	1676.21	2797.05	8140.65	182.453	2723.8	988.101	2618.77	10253.2	698.266	147.993	16973	16215.7	715.636
USA	1272.54	97.8124	47.7415	131.51	0	0	8.21531	22825.1	10907.4	4491.88	0	0	321.388	103.848	0	270.22	57173.9	28897.8	0	0	1973.82	51.2486	97.4241	3172.8	41253.9	0	0	55.4443	0	280.131	0	8472.01	0	632.964	62.1195	27.3171	1117.88	441.409	26.0773	30.6146	591.3	13.3661	79.1843	603.838	0	0	98.9383	174.939	296.054
Vietnam	2960.78	113.961	37060.9	13561.4	0	1354.79	59.7108	18652	127161	6585.66	0	0	5.39793	15.7075	0.498606	500.436	609.206	231388	1071.58	6.22984	65508.8	196.739	722.196	11268.3	78259.3	39.3892	0.257516	14.2738	1.27957	34759.3	290.206	6409.25	31.072	1.89662e+06	13.5741	9.26083	19888.1	1061.76	855.56	5545.03	13861.1	382.098	22.6373	59508	0.00332707	6882.4	7019.25	5264.85	25106.3
ROW	205.012	101.845	191.212	38.0939	0	58.6089	0	1476.32	246340	497.035	43.7356	15.6143	107.078	6.38247	0.880741	14.5395	1890.01	3194.58	1.9231	257.397	345.212	3.43244	4.54343	242.659	1051.47	0	1.27081	5.49682	0.518454	44.1615	15.3777	129.973	0.00319576	3184.92	47.8456	211.745	1037.36	729.452	147.199	0.831952	475.795	8.74691	580.786	549.399	3.74706	43.0048	243.562	16.0462	43.7808
total	1.89789e+06	383420	719026	1.12472e+06	63.7496	21734.1	16826.1	467579	4.40357e+06	399477	182649	32599.8	238434	114849	30390.5	63871.2	1.4632e+06	3.7112e+06	35466.7	277316	8.11073e+06	159786	44526.4	815266	5.31871e+06	6301.69	2563.71	68437.2	173427	423583	22799.6	1.66543e+06	67651.9	4.44322e+06	28903.3	27980.5	294871	279690	384167	128628	856872	83749.5	215775	502699	65982.9	180959	256753	192171	619038
[truncated: 14 more columns]

[truncated: 17 more sheets: Data sheet 10, Data sheet 11, Data sheet 12, Data sheet 13, Data sheet 14, Data sheet 15, Data sheet 16, Data sheet 17, Data sheet 18, Data sheet 19, Data sheet 20, Data sheet 21, Data sheet 22, Data sheet 23, Data sheet 24, Data sheet 25, Data sheet 26]
